# Supplementary material for: Measurement of very low-molecular weight metabolites by traveling wave ion mobility and its use in human urine samples
Source: J Pharm Anal. 2023 Dec 16;14(5):100921. doi: 10.1016/j.jpha.2023.12.011 (PMC11127212; doi:10.1016/j.jpha.2023.12.011)
Supplement: Multimedia component 2 [file mmc2.xlsx]

## Sheet: Table S1
Table S1. List of metabolites used in this study
No.	Name	HMDB	KEGG	CHEBI	PUBCHEM	METLIN	SMILES	InChI	Super Class	Class	Sub Class	Description
1	2-hydroxybutyric acid	HMDB0000008	C05984	50613	440864	NA	CC[C@H](O)C(O)=O	InChI=1S/C4H8O3/c1-2-3(5)4(6)7/h3,5H,2H2,1H3,(H,6,7)/t3-/m0/s1	Organic acids and derivatives	Hydroxy acids and derivatives	Alpha hydroxy acids and derivatives	2-Hydroxybutyric acid (CAS: 600-15-7), also known as alpha-hydroxybutyrate, is an organic acid derived from alpha-ketobutyrate. alpha-Ketobutyrate is produced by amino acid catabolism (threonine and methionine) and glutathione anabolism (cysteine formation pathway) and is metabolized into propionyl-CoA and carbon dioxide (PMID: 20526369). 2-Hydroxybutyric acid is formed as a byproduct from the fo…
2	3-hydroxybutyric acid	HMDB0000011	C01089	17066	92135	NA	C[C@@H](O)CC(O)=O	InChI=1S/C4H8O3/c1-3(5)2-4(6)7/h3,5H,2H2,1H3,(H,6,7)/t3-/m1/s1	Organic acids and derivatives	Hydroxy acids and derivatives	Beta hydroxy acids and derivatives	3-Hydroxybutyric acid (CAS: 300-85-6), also known as beta-hydroxybutanoic acid, is a typical partial-degradation product of branched-chain amino acids (primarily valine) released from muscle for hepatic and renal gluconeogenesis. This acid is metabolized by 3-hydroxybutyrate dehydrogenase (catalyzes the oxidation of 3-hydroxybutyrate to form acetoacetate, using NAD+ as an electron acceptor). The …
3	a-ketoisovaleric acid	HMDB0000019	C00141	16530	49	5091	CC(C)C(=O)C(O)=O	InChI=1S/C5H8O3/c1-3(2)4(6)5(7)8/h3H,1-2H3,(H,7,8)	Organic acids and derivatives	Keto acids and derivatives	Short-chain keto acids and derivatives	alpha-Ketoisovaleric acid is an abnormal metabolite that arises from the incomplete breakdown of branched-chain amino acids. alpha-Ketoisovaleric acid is a neurotoxin, an acidogen, and a metabotoxin. A neurotoxin causes damage to nerve cells and nerve tissues. An acidogen is an acidic compound that induces acidosis, which has multiple adverse effects on many organ systems. A metabotoxin is an end…
4	Biotin	HMDB0000030	C00120	15956	171548	243	[H][C@]12CS[C@@H](CCCCC(O)=O)[C@@]1([H])NC(=O)N2	InChI=1S/C10H16N2O3S/c13-8(14)4-2-1-3-7-9-6(5-16-7)11-10(15)12-9/h6-7,9H,1-5H2,(H,13,14)(H2,11,12,15)/t6-,7-,9-/m0/s1	Organoheterocyclic compounds	Biotin and derivatives	NA	Biotin is an enzyme co-factor present in minute amounts in every living cell. Biotin is also known as coenzyme R and vitamin H or B7. It occurs mainly bound to proteins or polypeptides and is abundant in liver, kidney, pancreas, yeast, and milk. Biotin has been recognized as an essential nutrient. Humans fulfill their biotin requirement through their diet through endogenous reutilization of bioti…
5	Carnosine	HMDB0000033	C00386	15727	439224	38	NCCC(=O)N[C@@H](CC1=CN=CN1)C(O)=O	InChI=1S/C9H14N4O3/c10-2-1-8(14)13-7(9(15)16)3-6-4-11-5-12-6/h4-5,7H,1-3,10H2,(H,11,12)(H,13,14)(H,15,16)/t7-/m0/s1	Organic acids and derivatives	Peptidomimetics	Hybrid peptides	Carnosine (beta-alanyl-L-histidine) is found exclusively in animal tissues. It is a dipeptide of the amino acids beta-alanine and histidine. Carnosine has the potential to suppress many of the biochemical changes that accompany ageing (e.g. protein oxidation, glycation, AGE formation, and cross-linking) and associated pathologies (PMID: 16804013). It is highly concentrated in muscle and brain tis…
6	Adenine	HMDB0000034	C00147	16708	190	85	NC1=C2NC=NC2=NC=N1	InChI=1S/C5H5N5/c6-4-3-5(9-1-7-3)10-2-8-4/h1-2H,(H3,6,7,8,9,10)	Organoheterocyclic compounds	Imidazopyrimidines	Purines and purine derivatives	Adenine is a purine base. Adenine is found in both DNA and RNA. Adenine is a fundamental component of adenine nucleotides. Adenine forms adenosine, a nucleoside, when attached to ribose, and deoxyadenosine when attached to deoxyribose; it forms adenosine triphosphate (ATP), a nucleotide, when three phosphate groups are added to adenosine. Adenosine triphosphate is used in cellular metabolism as o…
7	Butyric acid	HMDB0000039	C00246	30772	264	107	CCCC(O)=O	InChI=1S/C4H8O2/c1-2-3-4(5)6/h2-3H2,1H3,(H,5,6)	Lipids and lipid-like molecules	Fatty Acyls	Fatty acids and conjugates	Butyric acid, a four-carbon fatty acid, is formed in the human colon by bacterial fermentation of carbohydrates (including dietary fiber), and putatively suppresses colorectal cancer (CRC). Butyrate has diverse and apparently paradoxical effects on cellular proliferation, apoptosis and differentiation that may be either pro-neoplastic or anti-neoplastic, depending upon factors such as the level o…
8	Betaine	HMDB0000043	C00719	41139	248	287	C[N+](C)(C)CC(O)=O	InChI=1S/C5H11NO2/c1-6(2,3)4-5(7)8/h4H2,1-3H3/p+1	Organic acids and derivatives	Carboxylic acids and derivatives	Amino acids, peptides, and analogues	Betaine (CAS: 107-43-7), also known as N,N,N-trimethylglycine, was named after its discovery in sugar beet (Beta vulgaris) in the 19th century. It is a small N-trimethylated amino acid, existing in zwitterionic form at neutral pH. It is now often called glycine betaine to distinguish it from other betaines that are widely distributed in microorganisms, plants, and animals. Many naturally occurrin…
9	Ascorbic acid	HMDB0000044	C01041	29073	54670067	NA	[H][C@@]1(OC(=O)C(O)=C1O)[C@@H](O)CO	InChI=1S/C6H8O6/c7-1-2(8)5-3(9)4(10)6(11)12-5/h2,5,7-10H,1H2/t2-,5+/m0/s1	Organoheterocyclic compounds	Dihydrofurans	Furanones	Ascorbic acid is found naturally in citrus fruits and many vegetables and is an essential nutrient in human diets. It is necessary to maintain connective tissue and bone. The biologically active form of ascorbic acid is vitamin C. Vitamin C is a water soluble vitamin. Primates (including humans) and a few other species in all divisions of the animal kingdom, notably the guinea pig, have lost the …
10	Adenosine monophosphate	HMDB0000045	C00020	16027	6083	5111	NC1=C2N=CN([C@@H]3O[C@H](COP(O)(O)=O)[C@@H](O)[C@H]3O)C2=NC=N1	InChI=1S/C10H14N5O7P/c11-8-5-9(13-2-12-8)15(3-14-5)10-7(17)6(16)4(22-10)1-21-23(18,19)20/h2-4,6-7,10,16-17H,1H2,(H2,11,12,13)(H2,18,19,20)/t4-,6-,7-,10-/m1/s1	Nucleosides, nucleotides, and analogues	Purine nucleotides	Purine ribonucleotides	Adenosine monophosphate, also known as 5'-adenylic acid and abbreviated AMP, is a nucleotide that is found in RNA. It is an ester of phosphoric acid with the nucleoside adenosine. AMP consists of the phosphate group, the pentose sugar ribose, and the nucleobase adenine. AMP can be produced during ATP synthesis by the enzyme adenylate kinase. AMP has recently been approved as a 'Bitter Blocker' ad…
11	Adenosine	HMDB0000050	C00212	16335	60961	86	NC1=C2N=CN([C@@H]3O[C@H](CO)[C@@H](O)[C@H]3O)C2=NC=N1	InChI=1S/C10H13N5O4/c11-8-5-9(13-2-12-8)15(3-14-5)10-7(18)6(17)4(1-16)19-10/h2-4,6-7,10,16-18H,1H2,(H2,11,12,13)/t4-,6-,7-,10-/m1/s1	Nucleosides, nucleotides, and analogues	Purine nucleosides	NA	Adenosine is a nucleoside that is composed of adenine and D-ribose. Adenosine or adenosine derivatives play many important biological roles in addition to being components of DNA and RNA. For instance, adenosine plays an important role in energy transfer as adenosine triphosphate (ATP) and adenosine diphosphate (ADP). It also plays a role in signal transduction as cyclic adenosine monophosphate (…
12	Argininosuccinic acid	HMDB0000052	C03406	15682	16950	5115	N[C@@H](CCCNC(=N)N[C@@H](CC(O)=O)C(O)=O)C(O)=O	InChI=1S/C10H18N4O6/c11-5(8(17)18)2-1-3-13-10(12)14-6(9(19)20)4-7(15)16/h5-6H,1-4,11H2,(H,15,16)(H,17,18)(H,19,20)(H3,12,13,14)/t5-,6-/m0/s1	Organic acids and derivatives	Carboxylic acids and derivatives	Amino acids, peptides, and analogues	Arginosuccinic acid is a basic amino acid. Some cells synthesize it from citrulline, aspartic acid and use it as a precursor for arginine in the urea cycle or Citrulline-NO cycle. The enzyme that catalyzes the reaction is argininosuccinate synthetase. Argininosuccinic acid is a precursor to fumarate in the citric acid cycle via argininosuccinate lyase. Defects in the argininosuccinate lyase enzym…
13	Cyclic AMP	HMDB0000058	C00575	17489	6076	5120	[H][C@@]12COP(O)(=O)O[C@@]1([H])[C@@H](O)[C@@H](O2)N1C=NC2=C1N=CN=C2N	InChI=1S/C10H12N5O6P/c11-8-5-9(13-2-12-8)15(3-14-5)10-6(16)7-4(20-10)1-19-22(17,18)21-7/h2-4,6-7,10,16H,1H2,(H,17,18)(H2,11,12,13)/t4-,6-,7-,10-/m1/s1	Nucleosides, nucleotides, and analogues	Purine nucleotides	Cyclic purine nucleotides	Cyclic AMP is an adenine nucleotide containing one phosphate group which is esterified to both the 3'- and 5'-positions of the sugar moiety. It is a second messenger and a key intracellular regulator, functioning as a mediator of activity for a number of hormones, including epinephrine, glucagon, and ACTH. cAMP is synthesized from ATP by adenylate cyclase. Adenylate cyclase is located at the cell…
14	L-carnitine	HMDB0000062	C00318	16347	10917	52	C[N+](C)(C)C[C@H](O)CC(O)=O	InChI=1S/C7H15NO3/c1-8(2,3)5-6(9)4-7(10)11/h6,9H,4-5H2,1-3H3/p+1/t6-/m1/s1	Organic nitrogen compounds	Organonitrogen compounds	Quaternary ammonium salts	Carnitine is not an essential amino acid; it can be synthesized in the body. However, it is so important in providing energy to muscles (including the heart) that some researchers are now recommending carnitine supplements in the diet, particularly for people who do not consume much red meat (the main food source for carnitine). Carnitine has been described as a vitamin, an amino acid, or a metab…
15	Creatine	HMDB0000064	C00300	16919	586	7	CN(CC(O)=O)C(N)=N	InChI=1S/C4H9N3O2/c1-7(4(5)6)2-3(8)9/h2H2,1H3,(H3,5,6)(H,8,9)	Organic acids and derivatives	Carboxylic acids and derivatives	Amino acids, peptides, and analogues	Creatine is an amino acid that occurs in vertebrate tissues and in urine. In muscle tissue, creatine generally occurs as phosphocreatine. Creatine is excreted as creatinine in the urine. Creatine functions as part of the cell's energy shuttle. The high energy phosphate group of ATP is transferred to creatine to form phosphocreatine in the following reaction: Cr + ATP <-> PCr + ADP. This reaction …
16	Epinephrine	HMDB0000068	C00788	28918	5816	5127	CNC[C@H](O)C1=CC(O)=C(O)C=C1	InChI=1S/C9H13NO3/c1-10-5-9(13)6-2-3-7(11)8(12)4-6/h2-4,9-13H,5H2,1H3/t9-/m0/s1	Benzenoids	Phenols	Benzenediols	Epinephrine is a catecholamine, a sympathomimetic monoamine derived from the amino acids phenylalanine and tyrosine. It is the active sympathomimetic hormone secreted from the adrenal medulla in most species. It stimulates both the alpha- and beta- adrenergic systems, causes systemic vasoconstriction and gastrointestinal relaxation, stimulates the heart, and dilates bronchi and cerebral vessels. …
17	cis-aconitic acid	HMDB0000072	C00417	32805	643757	5130	OC(=O)C\C(=C\C(O)=O)C(O)=O	InChI=1S/C6H6O6/c7-4(8)1-3(6(11)12)2-5(9)10/h1H,2H2,(H,7,8)(H,9,10)(H,11,12)/b3-1-	Organic acids and derivatives	Carboxylic acids and derivatives	Tricarboxylic acids and derivatives	cis-Aconitic acid is an intermediate in the tricarboxylic acid cycle produced by the dehydration of citric acid. The enzyme aconitase (aconitate hydratase; EC 4.2.1.3) catalyses the stereo-specific isomerization of citrate to isocitrate via cis-aconitate in the tricarboxylic acid cycle.
18	Dopamine	HMDB0000073	C03758	18243	681	64	NCCC1=CC(O)=C(O)C=C1	InChI=1S/C8H11NO2/c9-4-3-6-1-2-7(10)8(11)5-6/h1-2,5,10-11H,3-4,9H2	Benzenoids	Phenols	Benzenediols	Dopamine is a member of the catecholamine family of neurotransmitters in the brain and is a precursor to epinephrine (adrenaline) and norepinephrine (noradrenaline). Dopamine is synthesized in the body (mainly by nervous tissue and adrenal glands) first by the hydration of the amino acid tyrosine to DOPA by tyrosine hydroxylase and then by the decarboxylation of DOPA by aromatic-L-amino-acid deca…
19	Dimethylglycine	HMDB0000092	C01026	17724	673	277	CN(C)CC(O)=O	InChI=1S/C4H9NO2/c1-5(2)3-4(6)7/h3H2,1-2H3,(H,6,7)	Organic acids and derivatives	Carboxylic acids and derivatives	Amino acids, peptides, and analogues	Dimethylglycine (DMG) is an amino acid derivative found in the cells of all plants and animals and can be obtained in the diet in small amounts from grains and meat. The human body produces DMG when metabolizing choline into glycine. Dimethylglycine that is not metabolized in the liver is transported by the circulatory system to body tissue. Dimethylglycine was popular with Russian athletes and c…
20	Citric acid	HMDB0000094	C00158	30769	311	124	OC(=O)CC(O)(CC(O)=O)C(O)=O	InChI=1S/C6H8O7/c7-3(8)1-6(13,5(11)12)2-4(9)10/h13H,1-2H2,(H,7,8)(H,9,10)(H,11,12)	Organic acids and derivatives	Carboxylic acids and derivatives	Tricarboxylic acids and derivatives	Citric acid (citrate) is a weak acid that is formed in the tricarboxylic acid cycle or that may be introduced with diet. The evaluation of plasma citric acid is scarcely used in the diagnosis of human diseases. On the contrary urinary citrate excretion is a common tool in the differential diagnosis of kidney stones, renal tubular acidosis and it plays also a role in bone diseases. The importance …
21	D-xylose	HMDB0000098	C00181	53455	135191	314	O[C@@H]1COC(O)[C@H](O)[C@H]1O	InChI=1S/C5H10O5/c6-2-1-10-5(9)4(8)3(2)7/h2-9H,1H2/t2-,3+,4-,5?/m1/s1	Organic oxygen compounds	Organooxygen compounds	Carbohydrates and carbohydrate conjugates	Xylose or wood sugar is an aldopentose - a monosaccharide containing five carbon atoms and an aldehyde functional group. It has chemical formula C5H10O5 and is 40% as sweet as sucrose. Xylose is found in the embryos of most edible plants. The polysaccharide xylan, which is closely associated with cellulose, consists practically entirely of d-xylose. Corncobs, cottonseed hulls, pecan shells, and s…
22	L-cystathionine	HMDB0000099	C02291	17482	439258	39	N[C@@H](CCSC[C@H](N)C(O)=O)C(O)=O	InChI=1S/C7H14N2O4S/c8-4(6(10)11)1-2-14-3-5(9)7(12)13/h4-5H,1-3,8-9H2,(H,10,11)(H,12,13)/t4-,5-/m0/s1	Organic acids and derivatives	Carboxylic acids and derivatives	Amino acids, peptides, and analogues	Cystathionine is a dipeptide formed by serine and homocysteine. Cystathioninuria is a prominent manifestation of vitamin-B6 deficiency. The transsulfuration of methionine yields homocysteine, which combines with serine to form cystathionine, the proximate precursor of cysteine through the enzymatic activity of cystathionase. In conditions in which cystathionine gamma-synthase or cystathionase is …
23	Galactitol	HMDB0000107	C01697	16813	11850	5148	OC[C@H](O)[C@@H](O)[C@@H](O)[C@H](O)CO	InChI=1S/C6H14O6/c7-1-3(9)5(11)6(12)4(10)2-8/h3-12H,1-2H2/t3-,4+,5+,6-	Organic oxygen compounds	Organooxygen compounds	Carbohydrates and carbohydrate conjugates	Galactitol or dulcitol is a sugar alcohol that is a metabolic breakdown product of galactose. Galactose is derived from lactose in food (such as dairy products). When lactose is broken down by the enzyme lactase it produces glucose and galactose. Galactitol has a slightly sweet taste. It is produced from galactose in a reaction catalyzed by aldose reductase. When present in sufficiently high leve…
24	Folic acid	HMDB0000121	C00504	27470	6037	246	NC1=NC(=O)C2=NC(CNC3=CC=C(C=C3)C(=O)N[C@@H](CCC(O)=O)C(O)=O)=CN=C2N1	InChI=1S/C19H19N7O6/c20-19-25-15-14(17(30)26-19)23-11(8-22-15)7-21-10-3-1-9(2-4-10)16(29)24-12(18(31)32)5-6-13(27)28/h1-4,8,12,21H,5-7H2,(H,24,29)(H,27,28)(H,31,32)(H3,20,22,25,26,30)/t12-/m0/s1	Organic acids and derivatives	Carboxylic acids and derivatives	Amino acids, peptides, and analogues	Folic acid is a member of the vitamin B family that stimulates the hematopoietic system. It is present in the liver and kidney and is found in mushrooms, spinach, yeast, green leaves, and grasses (poaceae). Folic acid, being biochemically inactive, is converted to tetrahydrofolic acid and methyltetrahydrofolate by dihydrofolate reductase. These folic acid congeners are transported across cells by…
25	D-glucose	HMDB0000122	C00221	15903	64689	NA	OC[C@H]1O[C@@H](O)[C@H](O)[C@@H](O)[C@@H]1O	InChI=1S/C6H12O6/c7-1-2-3(8)4(9)5(10)6(11)12-2/h2-11H,1H2/t2-,3-,4+,5-,6-/m1/s1	Organic oxygen compounds	Organooxygen compounds	Carbohydrates and carbohydrate conjugates	Glucose (CAS: 50-99-7) is a monosaccharide containing six carbon atoms and an aldehyde group and is therefore referred to as an aldohexose. The glucose molecule can exist in an open-chain (acyclic) and ring (cyclic) form, the latter being the result of an intramolecular reaction between the aldehyde C atom and the C-5 hydroxyl group to form an intramolecular hemiacetal. In aqueous solution, both …
26	Fructose 6-phosphate	HMDB0000124	C00085	15946	69507	5159	OCC(=O)[C@@H](O)[C@H](O)[C@H](O)COP(O)(O)=O	InChI=1S/C6H13O9P/c7-1-3(8)5(10)6(11)4(9)2-15-16(12,13)14/h4-7,9-11H,1-2H2,(H2,12,13,14)/t4-,5-,6-/m1/s1	Organic oxygen compounds	Organooxygen compounds	Carbohydrates and carbohydrate conjugates	Fructose 6-phosphate is an important intermediate in the Carbohydrates pathway. The interconversion of glucose-6-phosphate and fructose-6-phosphate, the second step of the Embden-Meyerhof glycolytic pathway, is catalyzed by the enzyme phosphoglucose isomerase (PGI). In gluconeogenesis, fructose-6-phosphate is the immediate precursor of glucose-6-phosphate (wikipedia).
27	Glutathione	HMDB0000125	C00051	16856	124886	44	N[C@@H](CCC(=O)N[C@@H](CS)C(=O)NCC(O)=O)C(O)=O	InChI=1S/C10H17N3O6S/c11-5(10(18)19)1-2-7(14)13-6(4-20)9(17)12-3-8(15)16/h5-6,20H,1-4,11H2,(H,12,17)(H,13,14)(H,15,16)(H,18,19)/t5-,6-/m0/s1	Organic acids and derivatives	Carboxylic acids and derivatives	Amino acids, peptides, and analogues	Glutathione is a compound synthesized from cysteine, perhaps the most important member of the body's toxic waste disposal team. Like cysteine, glutathione contains the crucial thiol (-SH) group that makes it an effective antioxidant. There are virtually no living organisms on this planet-animal or plant whose cells don't contain some glutathione. Scientists have speculated that glutathione was es…
28	D-glucuronic acid	HMDB0000127	C00191	42717	444791	161	O[C@H]1O[C@@H]([C@@H](O)[C@H](O)[C@H]1O)C(O)=O	InChI=1S/C6H10O7/c7-1-2(8)4(5(10)11)13-6(12)3(1)9/h1-4,6-9,12H,(H,10,11)/t1-,2-,3+,4-,6-/m0/s1	Organic oxygen compounds	Organooxygen compounds	Carbohydrates and carbohydrate conjugates	Glucuronic acid (CAS: 6556-12-3) is a carboxylic acid that has the structure of a glucose molecule that has had its sixth carbon atom (of six total) oxidized. The salts of glucuronic acid are known as glucuronates. Glucuronic acid is highly soluble in water. In humans, glucuronic acid is often linked to toxic or poisonous substances to allow for subsequent elimination, and to hormones to allow fo…
29	Guanine	HMDB0000132	C00242	16235	764	315	NC1=NC(=O)C2=C(N1)N=CN2	InChI=1S/C5H5N5O/c6-5-9-3-2(4(11)10-5)7-1-8-3/h1H,(H4,6,7,8,9,10,11)	Organoheterocyclic compounds	Imidazopyrimidines	Purines and purine derivatives	Guanine is one of the five main nucleobases found in the nucleic acids DNA and RNA. Guanine is a derivative of purine, consisting of a fused pyrimidine-imidazole ring system with conjugated double bonds. Being unsaturated, the bicyclic molecule is planar. The guanine nucleoside is called guanosine. The first isolation of guanine was reported in 1844 from the excreta of sea birds, known as guano, …
30	D-galactose	HMDB0000143	C00984	28061	439357	NA	OC[C@H]1O[C@H](O)[C@H](O)[C@@H](O)[C@H]1O	InChI=1S/C6H12O6/c7-1-2-3(8)4(9)5(10)6(11)12-2/h2-11H,1H2/t2-,3+,4+,5-,6+/m1/s1	Organic oxygen compounds	Organooxygen compounds	Carbohydrates and carbohydrate conjugates	D-Galactose (CAS: 59-23-4) is an aldohexose that occurs naturally in the D-form in lactose, cerebrosides, gangliosides, and mucoproteins. D-Galactose is an energy-providing nutrient and also a necessary basic substrate for the biosynthesis of many macromolecules in the body. Metabolic pathways for D-galactose are important not only for the provision of these pathways but also for the prevention o…
31	L-glutamic acid	HMDB0000148	C00025	16015	33032	NA	N[C@@H](CCC(O)=O)C(O)=O	InChI=1S/C5H9NO4/c6-3(5(9)10)1-2-4(7)8/h3H,1-2,6H2,(H,7,8)(H,9,10)/t3-/m0/s1	Organic acids and derivatives	Carboxylic acids and derivatives	Amino acids, peptides, and analogues	Glutamic acid (Glu), also referred to as glutamate (the anion), is one of the 20 proteinogenic amino acids. It is not among the essential amino acids. Glutamate is a key molecule in cellular metabolism. In humans, dietary proteins are broken down by digestion into amino acids, which serves as metabolic fuel or other functional roles in the body. Glutamate is the most abundant fast excitatory neur…
32	Gentisic acid	HMDB0000152	C00628	17189	3469	618	OC(=O)C1=C(O)C=CC(O)=C1	InChI=1S/C7H6O4/c8-4-1-2-6(9)5(3-4)7(10)11/h1-3,8-9H,(H,10,11)	Benzenoids	Benzene and substituted derivatives	Benzoic acids and derivatives	Gentisic acid is a dihydroxybenzoic acid. It is a crystalline powder that forms monoclinic prism in water solution. Gentisic acid is an active metabolite of salicylic acid degradation. There is an increasing amount of evidence indicating that gentisic acid has a broad spectrum of biological activity, such as anti-inflammatory, antirheumatic and antioxidant properties. Gentisic acid is also a bypr…
33	Malic acid	HMDB0000156	C00149	30797	222656	NA	O[C@@H](CC(O)=O)C(O)=O	InChI=1S/C4H6O5/c5-2(4(8)9)1-3(6)7/h2,5H,1H2,(H,6,7)(H,8,9)/t2-/m0/s1	Organic acids and derivatives	Hydroxy acids and derivatives	Beta hydroxy acids and derivatives	Malic acid (CAS: 6915-15-7) is a tart-tasting organic dicarboxylic acid that plays a role in many sour or tart foods. Apples contain malic acid, which contributes to the sourness of a green apple. Malic acid can make a wine taste tart, although the amount decreases with increasing fruit ripeness (Wikipedia). In its ionized form, malic acid is called malate. Malate is an intermediate of the TCA cy…
34	Hypoxanthine	HMDB0000157	C00262	17368	790	83	OC1=NC=NC2=C1NC=N2	InChI=1S/C5H4N4O/c10-5-3-4(7-1-6-3)8-2-9-5/h1-2H,(H2,6,7,8,9,10)	Organoheterocyclic compounds	Imidazopyrimidines	Purines and purine derivatives	Hypoxanthine is a naturally occurring purine derivative and a reaction intermediate in the metabolism of adenosine and in the formation of nucleic acids by the salvage pathway. Hypoxanthine is also a spontaneous deamination product of adenine. Lesch-Nyhan disease, an inborn error of metabolism, is caused by deficiency of the purine salvage enzyme hypoxanthine-guanine phosphoribosyltransferase (OM…
35	L-tyrosine	HMDB0000158	C00082	17895	6057	34	N[C@@H](CC1=CC=C(O)C=C1)C(O)=O	InChI=1S/C9H11NO3/c10-8(9(12)13)5-6-1-3-7(11)4-2-6/h1-4,8,11H,5,10H2,(H,12,13)/t8-/m0/s1	Organic acids and derivatives	Carboxylic acids and derivatives	Amino acids, peptides, and analogues	Tyrosine is an essential amino acid that readily passes the blood-brain barrier. Once in the brain, it is a precursor for the neurotransmitters dopamine, norepinephrine and epinephrine, better known as adrenalin. These neurotransmitters are an important part of the body's sympathetic nervous system, and their concentrations in the body and brain are directly dependent upon dietary tyrosine. Tyros…
36	L-phenylalanine	HMDB0000159	C00079	17295	6140	28	N[C@@H](CC1=CC=CC=C1)C(O)=O	InChI=1S/C9H11NO2/c10-8(9(11)12)6-7-4-2-1-3-5-7/h1-5,8H,6,10H2,(H,11,12)/t8-/m0/s1	Organic acids and derivatives	Carboxylic acids and derivatives	Amino acids, peptides, and analogues	Phenylalanine is an essential amino acid and the precursor of the amino acid tyrosine. Like tyrosine, phenylalanine is also a precursor for catecholamines including tyramine, dopamine, epinephrine, and norepinephrine. Catecholamines are neurotransmitters that act as adrenalin-like substances. Interestingly, several psychotropic drugs (mescaline, morphine, codeine, and papaverine) also have phenyl…
37	L-alanine	HMDB0000161	C00041	16977	5950	NA	C[C@H](N)C(O)=O	InChI=1S/C3H7NO2/c1-2(4)3(5)6/h2H,4H2,1H3,(H,5,6)/t2-/m0/s1	Organic acids and derivatives	Carboxylic acids and derivatives	Amino acids, peptides, and analogues	Alanine is a non-essential amino acid made in the body from either the conversion of the carbohydrate pyruvate or the breakdown of DNA and the dipeptides carnosine and anserine. It is highly concentrated in muscle and is one of the most important amino acids released by muscle, functioning as a major energy source. Plasma alanine is often decreased when the BCAA (branched-chain amino acids) are d…
38	L-proline	HMDB0000162	C00148	17203	145742	29	OC(=O)[C@@H]1CCCN1	InChI=1S/C5H9NO2/c7-5(8)4-2-1-3-6-4/h4,6H,1-3H2,(H,7,8)/t4-/m0/s1	Organic acids and derivatives	Carboxylic acids and derivatives	Amino acids, peptides, and analogues	L-proline is one of the twenty amino acids used in living organisms as the building blocks of proteins. Proline is sometimes called an imino acid, although the IUPAC definition of an imine requires a carbon-nitrogen double bond. Proline is a non-essential amino acid that is synthesized from glutamic acid. It is an essential component of collagen and is important for proper functioning of joints a…
39	D-maltose	HMDB0000163	C00208	47937	10991489	413	OC[C@H]1O[C@H](O[C@H]2[C@H](O)[C@H](O)[C@@H](O)O[C@@H]2CO)[C@H](O)[C@@H](O)[C@@H]1O	InChI=1S/C12H22O11/c13-1-3-5(15)6(16)9(19)12(22-3)23-10-4(2-14)21-11(20)8(18)7(10)17/h3-20H,1-2H2/t3-,4-,5-,6+,7-,8+,9-,10-,11+,12-/m1/s1	Organic oxygen compounds	Organooxygen compounds	Carbohydrates and carbohydrate conjugates	Maltose, or malt sugar, is a primary disaccharide in the human diet formed from two units of glucose joined with an alpha (1->4) linkage. It is the second member of an important biochemical series of glucose chains. The addition of another glucose unit yields maltotriose, Further additions will produce dextrins, also called maltodextrins, and eventually starch. Maltose can be broken down into two…
40	L-threonine	HMDB0000167	C00188	16857	6288	32	C[C@@H](O)[C@H](N)C(O)=O	InChI=1S/C4H9NO3/c1-2(6)3(5)4(7)8/h2-3,6H,5H2,1H3,(H,7,8)/t2-,3+/m1/s1	Organic acids and derivatives	Carboxylic acids and derivatives	Amino acids, peptides, and analogues	Threonine is an essential amino acid in humans. It is abundant in human plasma, particularly in newborns. Severe deficiency of threonine causes neurological dysfunction and lameness in experimental animals. Threonine is an immunostimulant which promotes the growth of thymus gland. It also can probably promote cell immune defense function. This amino acid has been useful in the treatment of geneti…
41	L-asparagine	HMDB0000168	C00152	17196	6267	14	N[C@@H](CC(N)=O)C(O)=O	InChI=1S/C4H8N2O3/c5-2(4(8)9)1-3(6)7/h2H,1,5H2,(H2,6,7)(H,8,9)/t2-/m0/s1	Organic acids and derivatives	Carboxylic acids and derivatives	Amino acids, peptides, and analogues	Asparagine (Asn) is one of the 20 most common natural amino acids on Earth. It has carboxamide as the side chain's functional group. Asparagine is not an essential amino acid, which means that it can be synthesized from central metabolic pathway intermediates in humans and is not required in the diet. The precursor to asparagine is oxaloacetate. Oxaloacetate is converted to aspartate using a tran…
42	D-mannose	HMDB0000169	C00936	28729	185698	NA	OC[C@H]1O[C@H](O)[C@@H](O)[C@@H](O)[C@@H]1O	InChI=1S/C6H12O6/c7-1-2-3(8)4(9)5(10)6(11)12-2/h2-11H,1H2/t2-,3-,4+,5+,6+/m1/s1	Organic oxygen compounds	Organooxygen compounds	Carbohydrates and carbohydrate conjugates	D-Mannose (CAS: 3458-28-4) is a carbohydrate. High-mannose-type oligosaccharides have been shown to play important roles in protein quality control. Several intracellular proteins such as lectins, chaperones, and glycan-processing enzymes, are involved in this process. These include calnexin/calreticulin, UDP-glucose:glycoprotein glucosyltransferase (UGGT), cargo receptors (such as VIP36 and ERGI…
43	L-isoleucine	HMDB0000172	C00407	17191	6306	5193	CC[C@H](C)[C@H](N)C(O)=O	InChI=1S/C6H13NO2/c1-3-4(2)5(7)6(8)9/h4-5H,3,7H2,1-2H3,(H,8,9)/t4-,5-/m0/s1	Organic acids and derivatives	Carboxylic acids and derivatives	Amino acids, peptides, and analogues	Branched chain amino acids (BCAA) are essential amino acids whose carbon structure is marked by a branch point. These three amino acids are critical to human life and are particularly involved in stress, energy and muscle metabolism. BCAA supplementation as therapy, both oral and intravenous, in human health and disease holds great promise. "BCAA" denotes valine, isoleucine and leucine which are …
44	Maleic acid	HMDB0000176	C01384	18300	444266	NA	OC(=O)\C=C/C(O)=O	InChI=1S/C4H4O4/c5-3(6)1-2-4(7)8/h1-2H,(H,5,6)(H,7,8)/b2-1-	Organic acids and derivatives	Carboxylic acids and derivatives	Dicarboxylic acids and derivatives	Maleic acid is an industrial raw material for the production of glyoxylic acid by ozonolysis. Maleic acid is an organic compound which is a dicarboxylic acid (molecule with two carboxyl groups). The molecule consists of an ethylene group flanked by two carboxylic acid groups. Maleic acid is the cis isomer of butenedioic acid, whereas fumaric acid is the trans isomer. The cis isomer is the less st…
45	L-Histidine	HMDB0000177	C00135	15971	6274	21	N[C@@H](CC1=CN=CN1)C(O)=O	InChI=1S/C6H9N3O2/c7-5(6(10)11)1-4-2-8-3-9-4/h2-3,5H,1,7H2,(H,8,9)(H,10,11)/t5-/m0/s1	Organic acids and derivatives	Carboxylic acids and derivatives	Amino acids, peptides, and analogues	Histidine is an alpha-amino acid with an imidazole functional group. It is one of the 22 proteinogenic amino acids. Histidine was first isolated by German physician Albrecht Kossel in 1896. Histidine is an essential amino acid in humans and other mammals. It was initially thought that it was only essential for infants, but longer-term studies established that it is also essential for adults. Infa…
46	L-lysine	HMDB0000182	C00047	18019	5962	5200	NCCCC[C@H](N)C(O)=O	InChI=1S/C6H14N2O2/c7-4-2-1-3-5(8)6(9)10/h5H,1-4,7-8H2,(H,9,10)/t5-/m0/s1	Organic acids and derivatives	Carboxylic acids and derivatives	Amino acids, peptides, and analogues	L-lysine is an essential amino acid. Normal requirements for lysine have been found to be about 8 g per day or 12 mg/kg in adults. Children and infants need more, 44 mg/kg per day for an eleven to-twelve-year old, and 97 mg/kg per day for three-to six-month old. Lysine is highly concentrated in muscle compared to most other amino acids. Lysine is high in foods such as wheat germ, cottage cheese a…
47	Lactose	HMDB0000186	C00243	36219	84571	267	OC[C@H]1O[C@@H](O[C@H]2[C@H](O)[C@@H](O)[C@@H](O)O[C@@H]2CO)[C@H](O)[C@@H](O)[C@H]1O	InChI=1S/C12H22O11/c13-1-3-5(15)6(16)9(19)12(22-3)23-10-4(2-14)21-11(20)8(18)7(10)17/h3-20H,1-2H2/t3-,4-,5+,6+,7-,8-,9-,10-,11+,12+/m1/s1	Organic oxygen compounds	Organooxygen compounds	Carbohydrates and carbohydrate conjugates	alpha-Lactose is the major sugar present in milk and the main source of energy supplied to the newborn mammalian in its mother's milk. Lactose is also an important osmotic regulator of lactation. It is digested by the intestinal lactase (EC 3.2.1.108), an enzyme expressed in newborns. Its activity declines following weaning. As a result, adult mammals are normally lactose-intolerant and more than…
48	L-serine	HMDB0000187	C00065	17115	5951	5203	N[C@@H](CO)C(O)=O	InChI=1S/C3H7NO3/c4-2(1-5)3(6)7/h2,5H,1,4H2,(H,6,7)/t2-/m0/s1	Organic acids and derivatives	Carboxylic acids and derivatives	Amino acids, peptides, and analogues	Serine is a nonessential amino acid derived from glycine. Like all the amino acid building blocks of protein and peptides, serine can become essential under certain conditions, and is thus important in maintaining health and preventing disease. Low-average concentration of serine compared to other amino acids is found in muscle. Serine is highly concentrated in all cell membranes. (http://www.dcn…
49	L-lactic acid	HMDB0000190	C00186	422	107689	5205	C[C@H](O)C(O)=O	InChI=1S/C3H6O3/c1-2(4)3(5)6/h2,4H,1H3,(H,5,6)/t2-/m0/s1	Organic acids and derivatives	Hydroxy acids and derivatives	Alpha hydroxy acids and derivatives	Lactic acid is an organic acid. It is a chiral molecule, consisting of two optical isomers, L-lactic acid and D-lactic acid, with the L-isomer being the most common in living organisms. Lactic acid plays a role in several biochemical processes and is produced in the muscles during intense activity. In animals, L-lactate is constantly produced from pyruvate via the enzyme lactate dehydrogenase (LD…
50	L-aspartic acid	HMDB0000191	C00049	17053	5960	5206	N[C@@H](CC(O)=O)C(O)=O	InChI=1S/C4H7NO4/c5-2(4(8)9)1-3(6)7/h2H,1,5H2,(H,6,7)(H,8,9)/t2-/m0/s1	Organic acids and derivatives	Carboxylic acids and derivatives	Amino acids, peptides, and analogues	Aspartic acid (Asp, D), also known as aspartate, the name of its anion, is one of the 20 natural proteinogenic amino acids which are the building blocks of proteins. As its name indicates, aspartic acid is the carboxylic acid analog of asparagine. As a neurotransmitter, aspartic acid may provide resistance to fatigue and thus lead to endurance, although the evidence to support this idea is not st…
51	L-cystine	HMDB0000192	C00491	16283	67678	5207	N[C@@H](CSSC[C@H](N)C(O)=O)C(O)=O	InChI=1S/C6H12N2O4S2/c7-3(5(9)10)1-13-14-2-4(8)6(11)12/h3-4H,1-2,7-8H2,(H,9,10)(H,11,12)/t3-,4-/m0/s1	Organic acids and derivatives	Carboxylic acids and derivatives	Amino acids, peptides, and analogues	Cystine is an oxidized dimeric form of cysteine. It is formed by linking two cysteine residues via a disulfide bond (Cys-S-S-Cys) between the -SH groups. Cystine is found in high concentrations in digestive enzymes and in the cells of the immune system, skeletal and connective tissues, skin, and hair. Hair and skin are 10-14% cystine. Cystine is the preferred form of cysteine for the synthesis of…
52	Inosine	HMDB0000195	C00294	17596	6021	84	OC[C@H]1O[C@H]([C@H](O)[C@@H]1O)N1C=NC2=C(O)N=CN=C12	InChI=1S/C10H12N4O5/c15-1-4-6(16)7(17)10(19-4)14-3-13-5-8(14)11-2-12-9(5)18/h2-4,6-7,10,15-17H,1H2,(H,11,12,18)/t4-,6-,7-,10-/m1/s1	Nucleosides, nucleotides, and analogues	Purine nucleosides	NA	Inosine, also known as hypoxanthosine or inotin, belongs to the class of organic compounds known as purine nucleosides. Purine nucleosides are compounds comprising a purine base attached to a ribosyl or deoxyribosyl moiety. Inosine is a moderately basic compound (based on its pKa). Inosine exists in all living species, ranging from bacteria to humans. Within humans, inosine participates in a numb…
53	Indoleacetic acid	HMDB0000197	C00954	16411	802	NA	OC(=O)CC1=CNC2=C1C=CC=C2	InChI=1S/C10H9NO2/c12-10(13)5-7-6-11-9-4-2-1-3-8(7)9/h1-4,6,11H,5H2,(H,12,13)	Organoheterocyclic compounds	Indoles and derivatives	Indolyl carboxylic acids and derivatives	Indoleacetic acid (IAA) is a breakdown product of tryptophan metabolism and is often produced by the action of bacteria in the mammalian gut. Higher levels of IAA are associated with bacteria from Clostridium species including C. stricklandii, C. lituseburense, C. subterminale, and C. putrefaciens (PMID: 12173102). IAA can be found in Agrobacterium, Azospirillum, Bacillus, Bradyrhizobium, Clostri…
54	Oleic acid	HMDB0000207	C00712	16196	445639	190	CCCCCCCC\C=C/CCCCCCCC(O)=O	InChI=1S/C18H34O2/c1-2-3-4-5-6-7-8-9-10-11-12-13-14-15-16-17-18(19)20/h9-10H,2-8,11-17H2,1H3,(H,19,20)/b10-9-	Lipids and lipid-like molecules	Fatty Acyls	Fatty acids and conjugates	Oleic acid is an unsaturated fatty acid that is the most widely distributed and abundant fatty acid in nature. It is used commercially in the preparation of oleates and lotions, and as a pharmaceutical solvent (Stedman, 26th ed). Biological source: Major constituent of plant oils e.g. olive oil (about 80%), almond oil (about 80%) and many others, mainly as glyceride. Constituent of tall oil and p…
55	Oxoglutaric acid	HMDB0000208	C00026	30915	51	5218	OC(=O)CCC(=O)C(O)=O	InChI=1S/C5H6O5/c6-3(5(9)10)1-2-4(7)8/h1-2H2,(H,7,8)(H,9,10)	Organic acids and derivatives	Keto acids and derivatives	Gamma-keto acids and derivatives	Oxoglutaric acid, also known as alpha-ketoglutarate, alpha-ketoglutaric acid, AKG, or 2-oxoglutaric acid, is classified as a gamma-keto acid or a gamma-keto acid derivative. gamma-Keto acids are organic compounds containing an aldehyde substituted with a keto group on the C4 carbon atom. alpha-Ketoglutarate is considered to be soluble (in water) and acidic. alpha-Ketoglutarate is a key molecule i…
56	Pantothenic acid	HMDB0000210	C00864	46905	6613	NA	CC(C)(CO)[C@@H](O)C(=O)NCCC(O)=O	InChI=1S/C9H17NO5/c1-9(2,5-11)7(14)8(15)10-4-3-6(12)13/h7,11,14H,3-5H2,1-2H3,(H,10,15)(H,12,13)/t7-/m0/s1	Organic oxygen compounds	Organooxygen compounds	Alcohols and polyols	Pantothenic acid, also called vitamin B5, is a water-soluble vitamin required to sustain life. Pantothenic acid is needed to form coenzyme-A (CoA), and is thus critical in the metabolism and synthesis of carbohydrates, proteins, and fats. Its name is derived from the Greek pantothen meaning "from everywhere" and small quantities of pantothenic acid are found in nearly every food, with high amount…
57	myo-inositol	HMDB0000211	C00137	17268	NA	5221	O[C@H]1[C@H](O)[C@@H](O)[C@H](O)[C@H](O)[C@@H]1O	InChI=1S/C6H12O6/c7-1-2(8)4(10)6(12)5(11)3(1)9/h1-12H/t1-,2-,3-,4+,5-,6-	Organic oxygen compounds	Organooxygen compounds	Alcohols and polyols	myo-Inositol is an inositol isoform. Inositol is a derivative of cyclohexane with six hydroxyl groups, making it a polyol. It also is known as a sugar alcohol, having exactly the same molecular formula as glucose or other hexoses. Inositol exists in nine possible stereoisomers, of which cis-1,2,3,5-trans-4,6-cyclohexanehexol, or myo-inositol is the most widely occurring form in nature. The other …
58	Ornithine	HMDB0000214	C00077	15729	6262	27	NCCC[C@H](N)C(O)=O	InChI=1S/C5H12N2O2/c6-3-1-2-4(7)5(8)9/h4H,1-3,6-7H2,(H,8,9)/t4-/m0/s1	Organic acids and derivatives	Carboxylic acids and derivatives	Amino acids, peptides, and analogues	L-ornithine, also known as (S)-2,5-diaminopentanoic acid or ornithine is a member of the class of compounds known as L-alpha-amino acids. L-alpha-amino acids are alpha amino acids which have the L-configuration of the alpha-carbon atom. L-ornithine is soluble (in water) and a moderately acidic compound. It has been claimed that ornithine improves athletic performance, has anabolic effects, has wo…
59	Palmitic acid	HMDB0000220	C00249	15756	985	187	CCCCCCCCCCCCCCCC(O)=O	InChI=1S/C16H32O2/c1-2-3-4-5-6-7-8-9-10-11-12-13-14-15-16(17)18/h2-15H2,1H3,(H,17,18)	Lipids and lipid-like molecules	Fatty Acyls	Fatty acids and conjugates	Palmitic acid, or hexadecanoic acid, is one of the most common saturated fatty acids found in animals, plants, and microorganisms. As its name indicates, it is a major component of the oil from the fruit of oil palms (palm oil). Excess carbohydrates in the body are converted to palmitic acid. Palmitic acid is the first fatty acid produced during fatty acid synthesis and is the precursor to longer…
60	Oxoadipic acid	HMDB0000225	C00322	15753	71	5234	OC(=O)CCCC(=O)C(O)=O	InChI=1S/C6H8O5/c7-4(6(10)11)2-1-3-5(8)9/h1-3H2,(H,8,9)(H,10,11)	Organic acids and derivatives	Keto acids and derivatives	Medium-chain keto acids and derivatives	2-Oxoadipic acid is produced from lysine in the cytosol of cells via the saccharopine and the pipecolic acid pathways. Catabolites of hydroxylysine and tryptophan enter these pathways as 2-aminoadipic- -semialdehyde and 2-oxoadipate, respectively. In the matrix of mitochondria, 2-oxoadipate is decarboxylated to glutaryl-CoA by the 2-oxoadipate dehydrogenase complex and then converted to acetyl-Co…
61	Quinolinic acid	HMDB0000232	C03722	16675	1066	NA	OC(=O)C1=CC=CN=C1C(O)=O	InChI=1S/C7H5NO4/c9-6(10)4-2-1-3-8-5(4)7(11)12/h1-3H,(H,9,10)(H,11,12)	Organoheterocyclic compounds	Pyridines and derivatives	Pyridinecarboxylic acids and derivatives	Quinolinic acid, also known as quinolinate, belongs to the class of organic compounds known as pyridinecarboxylic acids. Pyridinecarboxylic acids are compounds containing a pyridine ring bearing a carboxylic acid group. Quinolinic acid is a very strong basic compound (based on its pKa). Quinolinic acid has been detected, but not quantified in, several different foods, such as Ceylon cinnamons, pi…
62	Thiamine	HMDB0000235	C00378	18385	1130	NA	CC1=C(CCO)SC=[N+]1CC1=CN=C(C)N=C1N	InChI=1S/C12H17N4OS/c1-8-11(3-4-17)18-7-16(8)6-10-5-14-9(2)15-12(10)13/h5,7,17H,3-4,6H2,1-2H3,(H2,13,14,15)/q+1	Organoheterocyclic compounds	Diazines	Pyrimidines and pyrimidine derivatives	Thiamine or thiamin, also known as vitamin B1, is a colorless compound with the chemical formula C12H17N4OS. It is soluble in water and insoluble in alcohol. Thiamine decomposes if heated. Thiamine was first discovered by Umetaro Suzuki in Japan when researching how rice bran cured patients of Beriberi. Thiamine plays a key role in intracellular glucose metabolism and it is thought that thiamine …
63	Riboflavin	HMDB0000244	C00255	17015	493570	NA	CC1=C(C)C=C2N(C[C@H](O)[C@H](O)[C@H](O)CO)C3=NC(=O)NC(=O)C3=NC2=C1	InChI=1S/C17H20N4O6/c1-7-3-9-10(4-8(7)2)21(5-11(23)14(25)12(24)6-22)15-13(18-9)16(26)20-17(27)19-15/h3-4,11-12,14,22-25H,5-6H2,1-2H3,(H,20,26,27)/t11-,12+,14-/m0/s1	Organoheterocyclic compounds	Pteridines and derivatives	Alloxazines and isoalloxazines	Riboflavin or vitamin B2 is an easily absorbed, water-soluble micronutrient with a key role in maintaining human health. Like the other B vitamins, it supports energy production by aiding in the metabolizing of fats, carbohydrates, and proteins. Vitamin B2 is also required for red blood cell formation and respiration, antibody production, and for regulating human growth and reproduction. It is es…
64	Sorbitol	HMDB0000247	C00794	17924	5780	NA	OC[C@H](O)[C@@H](O)[C@H](O)[C@H](O)CO	InChI=1S/C6H14O6/c7-1-3(9)5(11)6(12)4(10)2-8/h3-12H,1-2H2/t3-,4+,5-,6-/m1/s1	Organic oxygen compounds	Organooxygen compounds	Carbohydrates and carbohydrate conjugates	Sorbitol is a polyhydric alcohol with about half the sweetness of sucrose. Sorbitol occurs naturally and is also produced synthetically from glucose. It was formerly used as a diuretic and may still be used as a laxative and in irrigating solutions for some surgical procedures. It is also used in many manufacturing processes, as a pharmaceutical aid, and in several research applications. Ascorbic…
65	Taurine	HMDB0000251	C00245	15891	1123	31	NCCS(O)(=O)=O	InChI=1S/C2H7NO3S/c3-1-2-7(4,5)6/h1-3H2,(H,4,5,6)	Organic acids and derivatives	Organic sulfonic acids and derivatives	Organosulfonic acids and derivatives	Taurine is a sulfur amino acid like methionine, cystine, cysteine, and homocysteine. It is a lesser-known amino acid because it is not incorporated into the structural building blocks of protein. Yet taurine is an essential amino acid in pre-term and newborn infants of humans and many other species. Adults can synthesize their own taurine, yet are probably dependent, in part, on dietary taurine. …
66	Succinic acid	HMDB0000254	C00042	15741	1738118	NA	OC(=O)CCC(O)=O	InChI=1S/C4H6O4/c5-3(6)1-2-4(7)8/h1-2H2,(H,5,6)(H,7,8)	Organic acids and derivatives	Carboxylic acids and derivatives	Dicarboxylic acids and derivatives	Succinic acid is a dicarboxylic acid. The anion, succinate, is a component of the citric acid or TCA cycle and is capable of donating electrons to the electron transfer chain. Succinate dehydrogenase (SDH) plays an important role in mitochondrial function, being both part of the respiratory chain and the Krebs cycle. SDH with a covalently attached FAD prosthetic group, is able to bind several dif…
67	Sucrose	HMDB0000258	C00089	17992	5988	NA	OC[C@H]1O[C@@](CO)(O[C@H]2O[C@H](CO)[C@@H](O)[C@H](O)[C@H]2O)[C@@H](O)[C@@H]1O	InChI=1S/C12H22O11/c13-1-4-6(16)8(18)9(19)11(21-4)23-12(3-15)10(20)7(17)5(2-14)22-12/h4-11,13-20H,1-3H2/t4-,5-,6-,7-,8+,9-,10+,11-,12+/m1/s1	Organic oxygen compounds	Organooxygen compounds	Carbohydrates and carbohydrate conjugates	Sucrose is a nonreducing disaccharide composed of glucose and fructose linked via their anomeric carbons. It is obtained commercially from sugarcane (Saccharum officinarum), sugar beet (Beta vulgaris), and other plants and used extensively as a food and a sweetener. Sucrose is derived by crushing and extracting sugarcane with water or by extracting sugar beet with water, evaporating, and purifyin…
68	Serotonin	HMDB0000259	C00780	28790	5202	NA	NCCC1=CNC2=C1C=C(O)C=C2	InChI=1S/C10H12N2O/c11-4-3-7-6-12-10-2-1-8(13)5-9(7)10/h1-2,5-6,12-13H,3-4,11H2	Organoheterocyclic compounds	Indoles and derivatives	Tryptamines and derivatives	Serotonin is a biochemical messenger and regulator, synthesized from the essential amino acid L-Tryptophan. Serotonin in the nervous system acts as a local transmitter at synapses, and as a paracrine or hormonal modulator of circuits upon diffusion, allowing a wide variety of "state-dependent" behavioral responses to different stimuli. Serotonin is widely distributed in the nervous system of vert…
69	Thymine	HMDB0000262	C00178	17821	1135	290	CC1=CNC(=O)NC1=O	InChI=1S/C5H6N2O2/c1-3-2-6-5(9)7-4(3)8/h2H,1H3,(H2,6,7,8,9)	Organoheterocyclic compounds	Diazines	Pyrimidines and pyrimidine derivatives	One of the pyrimidine bases of living matter. Derivation: Hydrolysis of deoxyribonucleic acid, from methylcyanoacetylurea by catalytic reduction. Use: Biochemical research. (Hawley's Condensed Chemical Dictionary). Thymine is a pyrimidine nucleobase. As the name implies, thymine may be derived by methylation of uracil at the 5th carbon. Thymine is found in the nucleic acid DNA. In RNA thymine is …
70	Pyroglutamic acid	HMDB0000267	C01879	18183	7405	NA	OC(=O)[C@@H]1CCC(=O)N1	InChI=1S/C5H7NO3/c7-4-2-1-3(6-4)5(8)9/h3H,1-2H2,(H,6,7)(H,8,9)/t3-/m0/s1	Organic acids and derivatives	Carboxylic acids and derivatives	Amino acids, peptides, and analogues	Pyroglutamic acid (5-oxoproline) is a cyclized derivative of L-glutamic acid. It is an uncommon amino acid derivative in which the free amino group of glutamic acid cyclizes to form a lactam. It is formed nonenzymatically from glutamate, glutamine, and gamma-glutamylated peptides, but it can also be produced by the action of gamma-glutamylcyclotransferase on an L-amino acid. Elevated blood levels…
71	D-ribose	HMDB0000283	C00121	47013	5779	313	OC[C@H]1OC(O)[C@H](O)[C@@H]1O	InChI=1S/C5H10O5/c6-1-2-3(7)4(8)5(9)10-2/h2-9H,1H2/t2-,3-,4-,5?/m1/s1	Organic oxygen compounds	Organooxygen compounds	Carbohydrates and carbohydrate conjugates	D-Ribose, commonly referred to as simply ribose, is a five-carbon sugar found in all living cells. Ribose is not an essential nutrient because it can be synthesized by almost every tissue in the body from other substances, such as glucose. It is vital for life as a component of DNA, RNA, ATP, ADP, and AMP. In nature, small amounts of ribose can be found in ripe fruits and vegetables. Brewer's yea…
72	Uridine diphosphate glucose	HMDB0000286	C00029	46229	8629	NA	OC[C@H]1O[C@H](OP(O)(=O)OP(O)(=O)OC[C@H]2O[C@H]([C@H](O)[C@@H]2O)N2C=CC(=O)NC2=O)[C@H](O)[C@@H](O)[C@@H]1O	InChI=1S/C15H24N2O17P2/c18-3-5-8(20)10(22)12(24)14(32-5)33-36(28,29)34-35(26,27)30-4-6-9(21)11(23)13(31-6)17-2-1-7(19)16-15(17)25/h1-2,5-6,8-14,18,20-24H,3-4H2,(H,26,27)(H,28,29)(H,16,19,25)/t5-,6-,8-,9-,10+,11-,12-,13-,14-/m1/s1	Nucleosides, nucleotides, and analogues	Pyrimidine nucleotides	Pyrimidine nucleotide sugars	Uridine diphosphate glucose is a key intermediate in carbohydrate metabolism. Serves as a precursor of glycogen, can be metabolized into UDPgalactose and UDPglucuronic acid which can then be incorporated into polysaccharides as galactose and glucuronic acid. Also serves as a precursor of sucrose lipopolysaccharides, and glycosphingolipids.
73	Uric acid	HMDB0000289	C00366	17775	1175	88	O=C1NC2=C(N1)C(=O)NC(=O)N2	InChI=1S/C5H4N4O3/c10-3-1-2(7-4(11)6-1)8-5(12)9-3/h(H4,6,7,8,9,10,11,12)	Organoheterocyclic compounds	Imidazopyrimidines	Purines and purine derivatives	Uric acid is a heterocyclic purine derivative that is the final oxidation product of purine metabolism. It is a weak acid distributed throughout the extracellular fluid as sodium urate. Uric acid is produced by the enzyme xanthine oxidase, which oxidizes oxypurines such as xanthine into uric acid. In most mammals, except humans and higher primates, the enzyme uricase further oxidizes uric acid to…
74	Uridine diphosphate-N-acetylglucosamine	HMDB0000290	C00043	16264	445675	5281	CC(=O)N[C@@H]1[C@@H](O)[C@H](O)[C@@H](CO)O[C@@H]1OP(O)(=O)OP(O)(=O)OC[C@H]1O[C@H]([C@H](O)[C@@H]1O)N1C=CC(=O)NC1=O	InChI=1S/C17H27N3O17P2/c1-6(22)18-10-13(26)11(24)7(4-21)35-16(10)36-39(31,32)37-38(29,30)33-5-8-12(25)14(27)15(34-8)20-3-2-9(23)19-17(20)28/h2-3,7-8,10-16,21,24-27H,4-5H2,1H3,(H,18,22)(H,29,30)(H,31,32)(H,19,23,28)/t7-,8-,10-,11-,12-,13-,14-,15-,16-/m1/s1	Nucleosides, nucleotides, and analogues	Pyrimidine nucleotides	Pyrimidine nucleotide sugars	Uridine diphosphate-N-acetylglucosamine (uridine 5'-diphosphate-GlcNAc, or UDP-Glc-NAc) is an acetylated aminosugar nucleotide. UDP-GlcNAc is the donor substrate for modification of nucleocytoplasmic proteins at serine and threonine residues with N-acetylglucosamine (O-GlcNAc). Nutrient sensing in mammals is done through the hexosamine biosynthetic pathway (HSP), which produces uridine 5'-diphosp…
75	Vanillylmandelic acid	HMDB0000291	C05584	1127735	736172	697	COC1=C(O)C=CC(=C1)[C@H](O)C(O)=O	InChI=1S/C9H10O5/c1-14-7-4-5(2-3-6(7)10)8(11)9(12)13/h2-4,8,10-11H,1H3,(H,12,13)/t8-/m0/s1	Benzenoids	Phenols	Methoxyphenols	Vanillylmandelic acid (CAS: 55-10-7), also known as vanillylmandelate or VMA, belongs to the class of organic compounds known as methoxyphenols. Methoxyphenols are compounds containing a methoxy group attached to the benzene ring of a phenol moiety. Vanillylmandelic acid (VMA) is a chemical intermediate in the synthesis of artificial vanilla flavourings and is an end-stage metabolite of the catec…
76	Uridine	HMDB0000296	C00299	16704	6029	90	OC[C@H]1O[C@H]([C@H](O)[C@@H]1O)N1C=CC(=O)NC1=O	InChI=1S/C9H12N2O6/c12-3-4-6(14)7(15)8(17-4)11-2-1-5(13)10-9(11)16/h1-2,4,6-8,12,14-15H,3H2,(H,10,13,16)/t4-,6-,7-,8-/m1/s1	Nucleosides, nucleotides, and analogues	Pyrimidine nucleosides	NA	Uridine, also known as beta-uridine or 1-beta-D-ribofuranosylpyrimidine-2,4(1H,3H)-dione, is a member of the class of compounds known as pyrimidine nucleosides. Pyrimidine nucleosides are compounds comprising a pyrimidine base attached to a ribosyl or deoxyribosyl moiety. More specifically, uridine is a nucleoside consisting of uracil and D-ribose and a component of RNA. Uridine is soluble (in wa…
77	Uracil	HMDB0000300	C00106	17568	1174	258	O=C1NC=CC(=O)N1	InChI=1S/C4H4N2O2/c7-3-1-2-5-4(8)6-3/h1-2H,(H2,5,6,7,8)	Organoheterocyclic compounds	Diazines	Pyrimidines and pyrimidine derivatives	Uracil is a common naturally occurring pyrimidine found in RNA, it base pairs with adenine and is replaced by thymine in DNA. Methylation of uracil produces thymine. Uracil's use in the body is to help carry out the synthesis of many enzymes necessary for cell function through bonding with riboses and phosphates. Uracil serves as allosteric regulator and coenzyme for many important biochemical re…
78	2-methyl-3-hydroxybutyric acid	HMDB0000354	NA	37051	160471	3786	CC(O)C(C)C(O)=O	InChI=1S/C5H10O3/c1-3(4(2)6)5(7)8/h3-4,6H,1-2H3,(H,7,8)	Lipids and lipid-like molecules	Fatty Acyls	Fatty acids and conjugates	3-Hydroxy-2-methyl-butanoic acid (HMBA) is a normal urinary metabolite involved in the isoleucine catabolism, as well as presumably beta-oxidation of fatty acids and ketogenesis, excreted in abnormally high amounts in beta-ketothiolase deficiency, which is a genetic disorder. Differences in the enantiomeric ratio of HMBA may originate from the enantioselectivity of different enzyme systems (PMID …
79	2,4-dihydroxybutanoic acid	HMDB0000360	NA	86348	192742	5349	OCCC(O)C(O)=O	InChI=1S/C4H8O4/c5-2-1-3(6)4(7)8/h3,5-6H,1-2H2,(H,7,8)	Organic acids and derivatives	Hydroxy acids and derivatives	Short-chain hydroxy acids and derivatives	2,4-Dihydroxybutanoic acid or 3-Deoxytetronic acid is usually absent in normal human urine extracts or in only trace constituents in neonates. (PMID 1192581) However, various cases of succinic semialdehyde dehydrogenase deficiency have shown consistently increased amounts of this metabolite. (PMID 3126356).
80	2-ethylhydracrylic acid	HMDB0000396	NA	82956	188979	3785	CCC(CO)C(O)=O	InChI=1S/C5H10O3/c1-2-4(3-6)5(7)8/h4,6H,2-3H2,1H3,(H,7,8)	Lipids and lipid-like molecules	Fatty Acyls	Fatty acids and conjugates	Isolated excretion of 2-ethylhydracrylic acid (2-methylbutyrylglycine; 2-MBG) is the hallmark of short/branched-chain acyl-CoA dehydrogenase deficiency (SBCADD), a defect in the proximal pathway of L-isoleucine oxidation (PMID: 15615815). Normal human urine contains small amounts (less than 4 mg/g of creatinine) of 2-ethylhydracrylic acid. Urinary excretion of 2-ethylhydracrylic acid is variably …
81	3-hydroxyphenylacetic acid	HMDB0000440	C05593	17445	12122	5429	OC(=O)CC1=CC(O)=CC=C1	InChI=1S/C8H8O3/c9-7-3-1-2-6(4-7)5-8(10)11/h1-4,9H,5H2,(H,10,11)	Benzenoids	Phenols	1-hydroxy-4-unsubstituted benzenoids	3-Hydroxyphenylacetic acid is a rutin metabolite and an antioxidant. It has a protective biological activity in human. It is a substrate of enzyme 4-hydroxyphenylacetate 3-monooxygenase [EC 1.14.13.3] in the pathway tyrosine metabolism (KEGG, PMID 155437). 3-Hydroxyphenylacetic acid is found to be associated with phenylketonuria, which is an inborn error of metabolism. It is also a marker of gut …
82	a-aminobutyric acid	HMDB0000452	C02356	35619	80283	12	CC[C@H](N)C(O)=O	InChI=1S/C4H9NO2/c1-2-3(5)4(6)7/h3H,2,5H2,1H3,(H,6,7)/t3-/m0/s1	Organic acids and derivatives	Carboxylic acids and derivatives	Amino acids, peptides, and analogues	L-alpha-Aminobutyric acid, also known as (S)-2-aminobutanoic acid, homoalanine, 2-AABA, ethylglycine, or L-butyrine, is a member of the class of compounds known as L-alpha-amino acids. L-alpha-Amino acids are alpha amino acids which have the L-configuration of the alpha-carbon atom. L-alpha-aminobutyric acid is soluble (in water) and is a moderately acidic compound (based on its pKa). L-alpha-Ami…
83	Allantoin	HMDB0000462	C01551	15676	204	89	NC(=O)NC1NC(=O)NC1=O	InChI=1S/C4H6N4O3/c5-3(10)6-1-2(9)8-4(11)7-1/h1H,(H3,5,6,10)(H2,7,8,9,11)	Organoheterocyclic compounds	Azoles	Imidazoles	Allantoin is a diureide of glyoxylic acid with the chemical formula C4H6N4O3. It is also called 5-ureidohydantoin or glyoxyldiureide. It is a product of the oxidation of uric acid. It is also a product of purine metabolism in most mammals except for higher apes, and it is present in their urine. In humans, uric acid is excreted instead of allantoin. The presence of allantoin in the urine can be a…
84	Caprylic acid	HMDB0000482	C06423	28837	379	5469	CCCCCCCC(O)=O	InChI=1S/C8H16O2/c1-2-3-4-5-6-7-8(9)10/h2-7H2,1H3,(H,9,10)	Lipids and lipid-like molecules	Fatty Acyls	Fatty acids and conjugates	Caprylic acid is the common name for the eight-carbon straight-chain fatty acid known by the systematic name octanoic acid. It is found naturally in coconuts and breast milk. It is an oily liquid with a slightly unpleasant rancid taste that is minimally soluble in water. Caprylic acid is used commercially in the production of esters used in perfumery and also in the manufacture of dyes (Wikipedia…
85	3-methyl-2-oxovaleric acid	HMDB0000491	C00671	15614	439286	5478	CC[C@H](C)C(=O)C(O)=O	InChI=1S/C6H10O3/c1-3-4(2)5(7)6(8)9/h4H,3H2,1-2H3,(H,8,9)/t4-/m0/s1	Organic acids and derivatives	Keto acids and derivatives	Short-chain keto acids and derivatives	3-Methyl-2-oxovaleric acid (CAS: 1460-34-0) is an abnormal metabolite that arises from the incomplete breakdown of branched-chain amino acids. 3-Methyl-2-oxovaleric acid is a neurotoxin, an acidogen, and a metabotoxin. A neurotoxin causes damage to nerve cells and nerve tissues. An acidogen is an acidic compound that induces acidosis, which has multiple adverse effects on many organ systems. A me…
86	4-hydroxybenzoic acid	HMDB0000500	C00156	30763	135	5486	OC(=O)C1=CC=C(O)C=C1	InChI=1S/C7H6O3/c8-6-3-1-5(2-4-6)7(9)10/h1-4,8H,(H,9,10)	Benzenoids	Benzene and substituted derivatives	Benzoic acids and derivatives	4-Hydroxybenzoic acid, or p-hydroxybenzoic acid, is a phenolic derivative of benzoic acid. It a white crystalline solid that is slightly soluble in water and chloroform, but well soluble in alcohols, ether, and acetone. 4-Hydroxybenzoic acid is a microbial metabolite found in Arthrobacter, Bifidobacterium, Clostridium, Corynebacterium, Eubacterium, Escherichia coli, and Microbulbifer (PMID: 16885…
87	Ribitol	HMDB0000508	C00474	15963	NA	316	OC[C@H](O)[C@H](O)[C@H](O)CO	InChI=1S/C5H12O5/c6-1-3(8)5(10)4(9)2-7/h3-10H,1-2H2/t3-,4+,5-	Organic oxygen compounds	Organooxygen compounds	Carbohydrates and carbohydrate conjugates	Ribitol is a metabolic end product formed by the reduction of ribose in human fibroblasts and erythrocytes (pentitol, sugar alcohol, polyol). Export of ribitol across the cell membrane indicates that can be cleared from the body without metabolic conversion (PMID 15234337). Several inborn errors of metabolism with abnormal polyol concentrations in body fluids are known to date, such as ribose-5-p…
88	Capric acid	HMDB0000511	C01571	30813	2969	336	CCCCCCCCCC(O)=O	InChI=1S/C10H20O2/c1-2-3-4-5-6-7-8-9-10(11)12/h2-9H2,1H3,(H,11,12)	Lipids and lipid-like molecules	Fatty Acyls	Fatty acids and conjugates	Capric acid is a member of the series of fatty acids found in oils and animal fats. The names of caproic, caprylic, and capric acids are all derived from the word caper (Latin for goat). These fatty acids are light yellowish transparent oily liquids with uncomfortable smells. They are used in organic synthesis, perfume manufacturing, medicine, lubricating grease, rubber, and dye (Chemicalland21).
89	L-arginine	HMDB0000517	C00062	16467	6322	5502	N[C@@H](CCCNC(N)=N)C(O)=O	InChI=1S/C6H14N4O2/c7-4(5(11)12)2-1-3-10-6(8)9/h4H,1-3,7H2,(H,11,12)(H4,8,9,10)/t4-/m0/s1	Organic acids and derivatives	Carboxylic acids and derivatives	Amino acids, peptides, and analogues	Arginine is an essential amino acid that is physiologically active in the L-form. In mammals, arginine is formally classified as a semi-essential or conditionally essential amino acid, depending on the developmental stage and health status of the individual. Infants are unable to effectively synthesize arginine, making it nutritionally essential for infants. Adults, however, are able to synthesiz…
90	3-methylglutaconic acid	HMDB0000522	NA	37245	1551553	5507	C\C(CC(O)=O)=C/C(O)=O	InChI=1S/C6H8O4/c1-4(2-5(7)8)3-6(9)10/h2H,3H2,1H3,(H,7,8)(H,9,10)/b4-2+	Lipids and lipid-like molecules	Fatty Acyls	Fatty acids and conjugates	3-Methylglutaconic acid is an intermediate (as the CoA thioester) in the leucine degradative pathway as well as the mevalonate shunt, a pathway that links isoprenoid metabolism with mitochondrial acetyl-CoA metabolism (PMID: 7603789). 3-methylglutaconyl-CoA hydratase is involved in the metabolism process of 3-methylglutaconic acid. When present in sufficiently high levels, 3-methylglutaconic acid…
91	Caproic acid	HMDB0000535	C01585	30776	8892	5520	CCCCCC(O)=O	InChI=1S/C6H12O2/c1-2-3-4-5-6(7)8/h2-5H2,1H3,(H,7,8)	Lipids and lipid-like molecules	Fatty Acyls	Fatty acids and conjugates	Caproic acid is a colourless oily liquid that smells like cheese. It is a fatty acid found naturally in various animal fats and oils. Caproic acid is a medium chain triglyceride (MCT). MCTs are widely used for parenteral nutrition in individuals requiring supplemental nutrition, and are being more widely used in foods, drugs, and cosmetics (MCTs are essentially non-toxic). It is safe for human di…
92	Adenosine triphosphate	HMDB0000538	C00002	15422	5957	5523	NC1=NC=NC2=C1N=CN2[C@@H]1O[C@H](COP(O)(=O)OP(O)(=O)OP(O)(O)=O)[C@@H](O)[C@H]1O	InChI=1S/C10H16N5O13P3/c11-8-5-9(13-2-12-8)15(3-14-5)10-7(17)6(16)4(26-10)1-25-30(21,22)28-31(23,24)27-29(18,19)20/h2-4,6-7,10,16-17H,1H2,(H,21,22)(H,23,24)(H2,11,12,13)(H2,18,19,20)/t4-,6-,7-,10-/m1/s1	Nucleosides, nucleotides, and analogues	Purine nucleotides	Purine ribonucleotides	Adenosine triphosphate (ATP) is a nucleotide consisting of a purine base (adenine) attached to the first carbon atom of ribose (a pentose sugar). Three phosphate groups are esterified at the fifth carbon atom of the ribose. ATP is incorporated into nucleic acids by polymerases in the processes of DNA replication and transcription. ATP contributes to cellular energy charge and participates in over…
93	3-methyladipic acid	HMDB0000555	NA	NA	6999745	3797	C[C@@H](CCC(O)=O)CC(O)=O	InChI=1S/C7H12O4/c1-5(4-7(10)11)2-3-6(8)9/h5H,2-4H2,1H3,(H,8,9)(H,10,11)/t5-/m0/s1	Lipids and lipid-like molecules	Fatty Acyls	Fatty acids and conjugates	3-Methyladipic acid is a metabolite of the catabolism of phytanic acid. Patients with adult Refsums disease (ARD) are unable to detoxify phytanic acid by alpha-oxidation, and so the w-oxidation pathway is the only metabolic pathway available for phytanic acid degradation. This pathway produces 3-methyladipic acid as the final metabolite, which is excreted in the urine (Wanders et al. 2001). Activ…
94	Creatinine	HMDB0000562	C00791	16737	588	8	CN1CC(=O)NC1=N	InChI=1S/C4H7N3O/c1-7-2-3(8)6-4(7)5/h2H2,1H3,(H2,5,6,8)	Organic acids and derivatives	Carboxylic acids and derivatives	Amino acids, peptides, and analogues	Creatinine, or creatine anhydride, is a breakdown product of creatine phosphate in muscle. The loss of a water molecule from creatine results in the formation of creatinine. Creatinine is transferred to the kidneys by blood plasma, whereupon it is eliminated from the body by glomerular filtration and partial tubular excretion. Creatinine is usually produced at a fairly constant rate by the body. …
95	D-arabitol	HMDB0000568	C01904	18333	94154	5551	OC[C@@H](O)C(O)[C@H](O)CO	InChI=1S/C5H12O5/c6-1-3(8)5(10)4(9)2-7/h3-10H,1-2H2/t3-,4-/m1/s1	Organic oxygen compounds	Organooxygen compounds	Carbohydrates and carbohydrate conjugates	D-Arabitol is a polyol. Polyols are sugar alcohols linked to the pentose phosphate pathway (PPP). They are classified on the basis of the number of carbon atoms. Polyols occur in body fluids. A patient with leukoencephalopathy and peripheral neuropathy has been identified as suffering from ribose-5-phosphate isomerase (RPI) deficiency, a defect in the PPP. In this disorder, highly elevated concen…
96	Citraconic acid	HMDB0000634	C02226	17626	643798	5607	C\C(=C\C(O)=O)C(O)=O	InChI=1S/C5H6O4/c1-3(5(8)9)2-4(6)7/h2H,1H3,(H,6,7)(H,8,9)/b3-2-	Lipids and lipid-like molecules	Fatty Acyls	Fatty acids and conjugates	Citraconic acid is one of several isomeric carboxylic acids obtained from citric acid.
97	Galactose 1-phosphate	HMDB0000645	C00446	17973	123912	NA	OC[C@H]1O[C@H](OP(O)(O)=O)[C@H](O)[C@@H](O)[C@H]1O	InChI=1S/C6H13O9P/c7-1-2-3(8)4(9)5(10)6(14-2)15-16(11,12)13/h2-10H,1H2,(H2,11,12,13)/t2-,3+,4+,5-,6-/m1/s1	Organic oxygen compounds	Organooxygen compounds	Carbohydrates and carbohydrate conjugates	Galactose 1-phosphate is classified as a member of the monosaccharide phosphates. Monosaccharide phosphates are monosaccharides comprising a phosphated group linked to the carbohydrate unit. Galactose 1-phosphate is an intermediate in the galactose metabolism and nucleotide sugars metabolism pathways (KEGG). It is formed from galactose by galactokinase. (Wikipeida). Galactose 1-phosphate is consi…
98	D-fructose	HMDB0000660	C02336	28645	439709	135	OC[C@H]1O[C@](O)(CO)[C@@H](O)[C@@H]1O	InChI=1S/C6H12O6/c7-1-3-4(9)5(10)6(11,2-8)12-3/h3-5,7-11H,1-2H2/t3-,4-,5+,6-/m1/s1	Organic oxygen compounds	Organooxygen compounds	Carbohydrates and carbohydrate conjugates	Fructose, or levulose, is a levorotatory monosaccharide and an isomer of glucose (C6H12O6). The chemical composition of fructose is (C6H12O6). Pure fructose has a sweet taste similar to cane sugar, but with a "fruity" aroma. Although fructose is a hexose (6-carbon sugar), it generally exists as a 5-member hemiketal ring (a furanose). This structure is responsible for the long metabolic pathway an…
99	Heptanoic acid	HMDB0000666	C17714	45571	8094	5636	CCCCCCC(O)=O	InChI=1S/C7H14O2/c1-2-3-4-5-6-7(8)9/h2-6H2,1H3,(H,8,9)	Lipids and lipid-like molecules	Fatty Acyls	Fatty acids and conjugates	Heptanoic acid, also called enanthic acid, is an organic compound composed of a seven-carbon chain terminating in a carboxylic acid. It is an oily liquid with an unpleasant, rancid odor. It contributes to the odor of some rancid oils. It is slightly soluble in water, but well soluble in ethanol and ether.
100	Linoleic acid	HMDB0000673	C01595	17351	5280450	191	CCCCC\C=C/C\C=C/CCCCCCCC(O)=O	InChI=1S/C18H32O2/c1-2-3-4-5-6-7-8-9-10-11-12-13-14-15-16-17-18(19)20/h6-7,9-10H,2-5,8,11-17H2,1H3,(H,19,20)/b7-6-,10-9-	Lipids and lipid-like molecules	Fatty Acyls	Lineolic acids and derivatives	Linoleic acid is a doubly unsaturated fatty acid, also known as an omega-6 fatty acid, occurring widely in plant glycosides. In this particular polyunsaturated fatty acid (PUFA), the first double bond is located between the sixth and seventh carbon atom from the methyl end of the fatty acid (n-6). Linoleic acid is an essential fatty acid in human nutrition because it cannot be synthesized by huma…
101	L-kynurenine	HMDB0000684	C00328	16946	161166	72	N[C@@H](CC(=O)C1=CC=CC=C1N)C(O)=O	InChI=1S/C10H12N2O3/c11-7-4-2-1-3-6(7)9(13)5-8(12)10(14)15/h1-4,8H,5,11-12H2,(H,14,15)/t8-/m0/s1	Organic oxygen compounds	Organooxygen compounds	Carbonyl compounds	Kynurenine is a metabolite of the amino acid tryptophan used in the production of niacin. L-Kynurenine is a central compound of the tryptophan metabolism pathway since it can change into the neuroprotective agent kynurenic acid or to the neurotoxic agent quinolinic acid. The break-up of these endogenous compounds' balance can be observable in many disorders such as stroke, epilepsy, multiple scle…
102	L-leucine	HMDB0000687	C00123	15603	6106	24	CC(C)C[C@H](N)C(O)=O	InChI=1S/C6H13NO2/c1-4(2)3-5(7)6(8)9/h4-5H,3,7H2,1-2H3,(H,8,9)/t5-/m0/s1	Organic acids and derivatives	Carboxylic acids and derivatives	Amino acids, peptides, and analogues	Leucine (abbreviated as Leu or L) is an α-amino acid that is used in the biosynthesis of proteins. It contains an α-amino group (which is in the protonated âˆ’NH3+ form under biological conditions), an α-carboxylic acid group (which is in the deprotonated âˆ’COOâˆ’ form under biological conditions), and a side chain isobutyl group, making it a non-polar aliphatic amino acid. It is essential in hu…
103	Ketoleucine	HMDB0000695	C00233	48430	70	5663	CC(C)CC(=O)C(O)=O	InChI=1S/C6H10O3/c1-4(2)3-5(7)6(8)9/h4H,3H2,1-2H3,(H,8,9)	Organic acids and derivatives	Keto acids and derivatives	Short-chain keto acids and derivatives	Ketoleucine is an abnormal metabolite that arises from the incomplete breakdown of branched-chain amino acids. Ketoleucine is both a neurotoxin and a metabotoxin. A neurotoxin causes damage to nerve cells and nerve tissues. A metabotoxin is an endogenously produced metabolite that causes adverse health effects at chronically high levels. Chronically high levels of ketoleucine are associated with …
104	L-methionine	HMDB0000696	C00073	16643	6137	5664	CSCC[C@H](N)C(O)=O	InChI=1S/C5H11NO2S/c1-9-3-2-4(6)5(7)8/h4H,2-3,6H2,1H3,(H,7,8)/t4-/m0/s1	Organic acids and derivatives	Carboxylic acids and derivatives	Amino acids, peptides, and analogues	Methionine is an essential amino acid (there are 9 essential amino acids) required for normal growth and development of humans, other mammals, and avian species. In addition to being a substrate for protein synthesis, it is an intermediate in transmethylation reactions, serving as the major methyl group donor in vivo, including the methyl groups for DNA and RNA intermediates. Methionine is a meth…
105	Hippuric acid	HMDB0000714	C01586	18089	464	1301	OC(=O)CNC(=O)C1=CC=CC=C1	InChI=1S/C9H9NO3/c11-8(12)6-10-9(13)7-4-2-1-3-5-7/h1-5H,6H2,(H,10,13)(H,11,12)	Benzenoids	Benzene and substituted derivatives	Benzoic acids and derivatives	Hippuric acid is an acyl glycine formed from the conjugation of benzoic acid with glycine. Acyl glycines are produced through the action of glycine N-acyltransferase (EC 2.3.1.13) which is an enzyme that catalyzes the chemical reaction: acyl-CoA + glycine < -- > CoA + N-acylglycine. Hippuric acid is a normal component of urine and is typically increased with increased consumption of phenolic comp…
106	Kynurenic acid	HMDB0000715	C01717	18344	3845	5683	OC(=O)C1=CC(=O)C2=CC=CC=C2N1	InChI=1S/C10H7NO3/c12-9-5-8(10(13)14)11-7-4-2-1-3-6(7)9/h1-5H,(H,11,12)(H,13,14)	Organoheterocyclic compounds	Quinolines and derivatives	Quinoline carboxylic acids	Kynurenic acid (KYNA) is a well-known endogenous antagonist of the glutamate ionotropic excitatory amino acid receptors N-methyl-D-aspartate (NMDA), alphaamino-3-hydroxy-5-methylisoxazole-4-propionic acid and kainate receptors and of the nicotine cholinergic subtype alpha 7 receptors. KYNA neuroprotective and anticonvulsive activities have been demonstrated in animal models of neurodegenerative d…
107	Isovaleric acid	HMDB0000718	C08262	28484	10430	109	CC(C)CC(O)=O	InChI=1S/C5H10O2/c1-4(2)3-5(6)7/h4H,3H2,1-2H3,(H,6,7)	Lipids and lipid-like molecules	Fatty Acyls	Fatty acids and conjugates	Isovaleric acid, is a natural fatty acid found in a wide variety of plants and essential oils. Isovaleric acid is clear colorless liquid that is sparingly soluble in water, but well soluble in most common organic solvents. It has been suggested that isovaleric acid from pilot whales, a species frequently consumed in the Faroe Islands, may be the unusual dietary factor in prolonged gestation in th…
108	4-hydroxyproline	HMDB0000725	C01157	18095	5810	257	O[C@H]1CN[C@@H](C1)C(O)=O	InChI=1S/C5H9NO3/c7-3-1-4(5(8)9)6-2-3/h3-4,6-7H,1-2H2,(H,8,9)/t3-,4+/m1/s1	Organic acids and derivatives	Carboxylic acids and derivatives	Amino acids, peptides, and analogues	4-Hydroxyproline (hydroxyproline or Hyp) is a major component of the protein collagen. Hydroxyproline is produced by hydroxylation of the amino acid proline and is, therefore, a post-translationally modified, non-essential amino acid. Hydroxyproline and proline play key roles in collagen stability. In particular, they permit the sharp twisting of the collagen helix. Hydroxyproline is found in few…
109	a-hydroxyisobutyric acid	HMDB0000729	NA	50129	11671	3750	CC(C)(O)C(O)=O	InChI=1S/C4H8O3/c1-4(2,7)3(5)6/h7H,1-2H3,(H,5,6)	Organic acids and derivatives	Hydroxy acids and derivatives	Alpha hydroxy acids and derivatives	alpha-Hydroxyisobutyric acid is a metabolite of methyl tert-butyl ether (MTBE). MTBE may be obtained through environmental exposure. MTBE is rapidly eliminated from the body, mainly through expired air as the unchanged compound. MTBE is to some extent metabolized to t-butyl alcohol (TBA) and formaldehyde and oxidized to 2-methyl-1,2-propanediol and alpha-hydroxyisobutyric acid. alpha-Hydroxyisobu…
110	Mannitol	HMDB0000765	C00392	16899	6251	142	OC[C@@H](O)[C@@H](O)[C@H](O)[C@H](O)CO	InChI=1S/C6H14O6/c7-1-3(9)5(11)6(12)4(10)2-8/h3-12H,1-2H2/t3-,4-,5-,6-/m1/s1	Organic oxygen compounds	Organooxygen compounds	Carbohydrates and carbohydrate conjugates	Mannitol is a diuretic and renal diagnostic aid related to sorbitol. It has little significant energy value as it is largely eliminated from the body before any metabolism can take place. It can be used to treat oliguria associated with kidney failure or other manifestations of inadequate renal function and has been used for determination of glomerular filtration rate. Mannitol is also commonly u…
111	Nonadecanoic acid	HMDB0000772	C16535	39246	12591	5738	CCCCCCCCCCCCCCCCCCC(O)=O	InChI=1S/C19H38O2/c1-2-3-4-5-6-7-8-9-10-11-12-13-14-15-16-17-18-19(20)21/h2-18H2,1H3,(H,20,21)	Lipids and lipid-like molecules	Fatty Acyls	Fatty acids and conjugates	Nonadecanoic acid is an odd-numbered long chain fatty acid, likely derived from bacterial or plant sources. Nonadecanoic acid has been found in ox fats and vegetable oils, and in Staphylococcus (PMID: 21687748). It is also used by certain insects as a phermone. Nonadecanoic acid has been identified in the human placenta (PMID: 32033212).
112	Azelaic acid	HMDB0000784	C08261	48131	2266	5750	OC(=O)CCCCCCCC(O)=O	InChI=1S/C9H16O4/c10-8(11)6-4-2-1-3-5-7-9(12)13/h1-7H2,(H,10,11)(H,12,13)	Lipids and lipid-like molecules	Fatty Acyls	Fatty acids and conjugates	Azelaic acid (AZA) is a naturally occurring saturated nine-carbon dicarboxylic acid (COOH (CH2)7-COOH). It possesses a variety of biological actions both in vitro and in vivo. Interest in the biological activity of AZA arose originally out of studies of skin surface lipids and the pathogenesis of hypochromia in pityriasis versicolor infection. Later, it was shown that Pityrosporum can oxidize uns…
113	Myristic acid	HMDB0000806	C06424	28875	11005	196	CCCCCCCCCCCCCC(O)=O	InChI=1S/C14H28O2/c1-2-3-4-5-6-7-8-9-10-11-12-13-14(15)16/h2-13H2,1H3,(H,15,16)	Lipids and lipid-like molecules	Fatty Acyls	Fatty acids and conjugates	Myristic acid is a saturated 14-carbon fatty acid occurring in most animal and vegetable fats, particularly butterfat, as well as coconut, palm, and nutmeg oils. It is used to synthesize flavour and as an ingredient in soaps and cosmetics (From Dorland, 28th ed). Myristic acid is also commonly added to a penultimate nitrogen terminus glycine in receptor-associated kinases to confer the membrane l…
114	Phenylacetylglycine	HMDB0000821	C05598	27480	68144	4237	OC(=O)CNC(=O)CC1=CC=CC=C1	InChI=1S/C10H11NO3/c12-9(11-7-10(13)14)6-8-4-2-1-3-5-8/h1-5H,6-7H2,(H,11,12)(H,13,14)	Organic acids and derivatives	Carboxylic acids and derivatives	Amino acids, peptides, and analogues	Phenylacetylglycine is an acyl glycine. Acyl glycines are normally minor metabolites of fatty acids. However, the excretion of certain acyl glycines is increased in several inborn errors of metabolism. In certain cases the measurement of these metabolites in body fluids can be used to diagnose disorders associated with mitochondrial fatty acid beta-oxidation. Acyl glycines are produced through th…
115	Stearic acid	HMDB0000827	C01530	28842	5281	189	CCCCCCCCCCCCCCCCCC(O)=O	InChI=1S/C18H36O2/c1-2-3-4-5-6-7-8-9-10-11-12-13-14-15-16-17-18(19)20/h2-17H2,1H3,(H,19,20)	Lipids and lipid-like molecules	Fatty Acyls	Fatty acids and conjugates	Stearic acid, also called octadecanoic acid, is one of the useful types of saturated fatty acids that comes from many animal and vegetable fats and oils. It is a waxy solid, and its chemical formula is CH3(CH2)16COOH. Its name comes from the Greek word stear, which means tallow. Its IUPAC name is octadecanoic acid. -- Wikipedia.
116	Vitamin D3	HMDB0000876	C05443	28940	5280795	NA	[H][C@@]1(CC[C@@]2([H])\C(CCC[C@]12C)=C\C=C1\C[C@@H](O)CCC1=C)[C@H](C)CCCC(C)C	InChI=1S/C27H44O/c1-19(2)8-6-9-21(4)25-15-16-26-22(10-7-17-27(25,26)5)12-13-23-18-24(28)14-11-20(23)3/h12-13,19,21,24-26,28H,3,6-11,14-18H2,1-2,4-5H3/b22-12+,23-13-/t21-,24+,25-,26+,27-/m1/s1	Lipids and lipid-like molecules	Steroids and steroid derivatives	Vitamin D and derivatives	Vitamin D3, also called cholecalciferol, is one of the forms of vitamin D. Vitamin D3 is a steroid hormone that has long been known for its important role in regulating body levels of calcium and phosphorus, in mineralization of bone, and for the assimilation of Vitamin A. It is structurally similar to steroids such as testosterone, cholesterol, and cortisol (although vitamin D3, itself, is a sec…
117	Xanthurenic acid	HMDB0000881	C02470	10072	5699	5841	OC(=O)C1=NC2=C(O)C=CC=C2C(O)=C1	InChI=1S/C10H7NO4/c12-7-3-1-2-5-8(13)4-6(10(14)15)11-9(5)7/h1-4,12H,(H,11,13)(H,14,15)	Organoheterocyclic compounds	Quinolines and derivatives	Quinoline carboxylic acids	Xanthurenic acid, also known as xanthurenate or 8-hydroxykynurenic acid, is a member of the class of compounds known as quinoline carboxylic acids. Quinoline carboxylic acids are quinolines in which the quinoline ring system is substituted by a carboxyl group at one or more positions. Xanthurenic acid is slightly soluble (in water) and a moderately acidic compound (based on its pKa). Xanthurenic …
118	L-valine	HMDB0000883	C00183	16414	6287	5842	CC(C)[C@H](N)C(O)=O	InChI=1S/C5H11NO2/c1-3(2)4(6)5(7)8/h3-4H,6H2,1-2H3,(H,7,8)/t4-/m0/s1	Organic acids and derivatives	Carboxylic acids and derivatives	Amino acids, peptides, and analogues	Valine (abbreviated as Val or V) is an -amino acid with the chemical formula HO2CCH(NH2)CH(CH3)2. It is named after the plant valerian. L-Valine is one of 20 proteinogenic amino acids. Its codons are GUU, GUC, GUA, and GUG. This essential amino acid is classified as nonpolar. Along with leucine and isoleucine, valine is a branched-chain amino acid. Branched chain amino acids (BCAA) are essential …
119	Valeric acid	HMDB0000892	C00803	17418	7991	110	CCCCC(O)=O	InChI=1S/C5H10O2/c1-2-3-4-5(6)7/h2-4H2,1H3,(H,6,7)	Lipids and lipid-like molecules	Fatty Acyls	Fatty acids and conjugates	Valeric acid, or pentanoic acid, is a straight chain alkyl carboxylic acid with the chemical formula CH3(CH2)3COOH. Like other low molecular weight carboxylic acids, it has a very unpleasant odor. Valeric acid is commonly found in human feces, with an average concentration of 2.4 umol/g feces (range of 0.6-3.8 umol/g) (PMID: 6740214).
120	Citrulline	HMDB0000904	C00327	16349	9750	16	N[C@@H](CCCNC(N)=O)C(O)=O	InChI=1S/C6H13N3O3/c7-4(5(10)11)2-1-3-9-6(8)12/h4H,1-3,7H2,(H,10,11)(H3,8,9,12)/t4-/m0/s1	Organic acids and derivatives	Carboxylic acids and derivatives	Amino acids, peptides, and analogues	Citrulline is an amino acid made from ornithine and carbamoyl phosphate in one of the central reactions in the urea cycle. It is also produced from arginine as a by-product of the reaction catalyzed by NOS family (NOS). In this reaction, arginine is first oxidized into N(omega)-hydroxyarginine, which is then further oxidized to citrulline concomitant with the release of nitric oxide (EC 1.14.13.3…
121	L-tryptophan	HMDB0000929	C00078	16828	6305	5879	N[C@@H](CC1=CNC2=C1C=CC=C2)C(O)=O	InChI=1S/C11H12N2O2/c12-9(11(14)15)5-7-6-13-10-4-2-1-3-8(7)10/h1-4,6,9,13H,5,12H2,(H,14,15)/t9-/m0/s1	Organoheterocyclic compounds	Indoles and derivatives	Indolyl carboxylic acids and derivatives	Tryptophan is an essential amino acid that is the precursor of both serotonin and melatonin. Melatonin is a hormone that is produced by the pineal gland in animals, which regulates sleep and wakefulness. Serotonin is a brain neurotransmitter, platelet clotting factor, and neurohormone found in organs throughout the body. Metabolism of tryptophan into serotonin requires nutrients such as vitamin B…
122	Uridine diphosphate glucuronic acid	HMDB0000935	C00167	17200	17473	5884	O[C@@H]1[C@@H](COP(O)(=O)OP(O)(=O)O[C@H]2O[C@@H]([C@@H](O)[C@H](O)[C@H]2O)C(O)=O)O[C@H]([C@@H]1O)N1C=CC(=O)NC1=O	InChI=1S/C15H22N2O18P2/c18-5-1-2-17(15(26)16-5)12-9(22)6(19)4(32-12)3-31-36(27,28)35-37(29,30)34-14-10(23)7(20)8(21)11(33-14)13(24)25/h1-2,4,6-12,14,19-23H,3H2,(H,24,25)(H,27,28)(H,29,30)(H,16,18,26)/t4-,6-,7+,8+,9-,10-,11+,12-,14-/m1/s1	Organoheterocyclic compounds	Lactones	Gamma butyrolactones	Uridine diphosphate glucuronic acid is a nucleoside diphosphate sugar which serves as a source of glucuronic acid for polysaccharide biosynthesis. It may also be epimerized to UDP Iduronic acid, which donates Iduronic acid to polysaccharides. In animals, UDP glucuronic acid is used for formation of many glucosiduronides with various aglycones. The transfer of glucuronic acid from UDP-alpha-D-gluc…
123	Behenic acid	HMDB0000944	C08281	28941	8215	260	CCCCCCCCCCCCCCCCCCCCCC(O)=O	InChI=1S/C22H44O2/c1-2-3-4-5-6-7-8-9-10-11-12-13-14-15-16-17-18-19-20-21-22(23)24/h2-21H2,1H3,(H,23,24)	Lipids and lipid-like molecules	Fatty Acyls	Fatty acids and conjugates	Behenic acid, also docosanoic acid, is a normal carboxylic acid, a fatty acid with formula C21H43COOH. -- Wikipedia; It is an important constituent of the behen oil extracted from the seeds of the Ben-oil tree, and it is so named from the Persian month Bahman when the roots of this tree were harvested. -- Wikipedia. Behenic acid has been identified in the human placenta (PMID: 32033212).
124	Ferulic acid	HMDB0000954	C01494	17620	445858	4156	COC1=C(O)C=CC(\C=C\C(O)=O)=C1	InChI=1S/C10H10O4/c1-14-9-6-7(2-4-8(9)11)3-5-10(12)13/h2-6,11H,1H3,(H,12,13)/b5-3+	Phenylpropanoids and polyketides	Cinnamic acids and derivatives	Hydroxycinnamic acids and derivatives	Ferulic acid is a highly abundant phenolic phytochemical which is present in plant cell walls. Ferulic acid is a phenolic acid that can be absorbed by the small intestine and excreted through the urine. It is one of the most abundant phenolic acids in plants, varying from 5 g/kg in wheat bran to 9 g/kg in sugar-beet pulp and 50 g/kg in corn kernel. It occurs primarily in seeds and leaves both in …
125	trans-aconitic acid	HMDB0000958	C02341	32806	444212	NA	OC(=O)C\C(=C/C(O)=O)C(O)=O	InChI=1S/C6H6O6/c7-4(8)1-3(6(11)12)2-5(9)10/h1H,2H2,(H,7,8)(H,9,10)(H,11,12)/b3-1+	Organic acids and derivatives	Carboxylic acids and derivatives	Tricarboxylic acids and derivatives	trans-Aconitic acid is normally present in normal human urine, and it has been suggested that is present in larger amounts with Reye's syndrome and organic aciduria. trans-Aconitic acid is a substrate of enzyme trans-aconitate 2-methyltransferase (EC 2.1.1.144) (PMID: 7096501, 4019674, 2950263). Trans-aconitate in the urine is a biomarker for the consumption of soy products.
126	Succinyl-CoA	HMDB0001022	C00091	15380	92133	NA	CC(C)(COP(O)(=O)OP(O)(=O)OC[C@H]1O[C@H]([C@H](O)[C@@H]1OP(O)(O)=O)N1C=NC2=C1N=CN=C2N)[C@@H](O)C(=O)NCCC(=O)NCCSC(=O)CCC(O)=O	InChI=1S/C25H40N7O19P3S/c1-25(2,20(38)23(39)28-6-5-14(33)27-7-8-55-16(36)4-3-15(34)35)10-48-54(45,46)51-53(43,44)47-9-13-19(50-52(40,41)42)18(37)24(49-13)32-12-31-17-21(26)29-11-30-22(17)32/h11-13,18-20,24,37-38H,3-10H2,1-2H3,(H,27,33)(H,28,39)(H,34,35)(H,43,44)(H,45,46)(H2,26,29,30)(H2,40,41,42)/t13-,18-,19-,20+,24-/m1/s1	Lipids and lipid-like molecules	Fatty Acyls	Fatty acyl thioesters	Succinyl-CoA is an important intermediate in the citric acid cycle, where it is synthesized from &#945;-Ketoglutarate by &#945;-ketoglutarate dehydrogenase (EC 1.2.4.2) through decarboxylation, and is converted into succinate through the hydrolytic release of coenzyme A by succinyl-CoA synthetase (EC 6.2.1.5). Succinyl-CoA may be an end product of peroxisomal beta-oxidation of dicarboxylic fatty …
127	Arachidonic acid	HMDB0001043	C00219	15843	444899	193	CCCCC\C=C/C\C=C/C\C=C/C\C=C/CCCC(O)=O	InChI=1S/C20H32O2/c1-2-3-4-5-6-7-8-9-10-11-12-13-14-15-16-17-18-19-20(21)22/h6-7,9-10,12-13,15-16H,2-5,8,11,14,17-19H2,1H3,(H,21,22)/b7-6-,10-9-,13-12-,16-15-	Lipids and lipid-like molecules	Fatty Acyls	Fatty acids and conjugates	Arachidonic acid is a polyunsaturated, essential fatty acid that has a 20-carbon chain as a backbone and four cis-double bonds at the C5, C8, C11, and C14 positions. It is found in animal and human fat as well as in the liver, brain, and glandular organs, and is a constituent of animal phosphatides. It is synthesized from dietary linoleic acid. Arachidonic acid mediates inflammation and the funct…
128	Fructose 1,6-bisphosphate	HMDB0001058	C05378	28013	10267	147	O[C@H]1[C@H](O)[C@@](O)(COP(O)(O)=O)O[C@@H]1COP(O)(O)=O	InChI=1S/C6H14O12P2/c7-4-3(1-16-19(10,11)12)18-6(9,5(4)8)2-17-20(13,14)15/h3-5,7-9H,1-2H2,(H2,10,11,12)(H2,13,14,15)/t3-,4-,5+,6-/m1/s1	Organic oxygen compounds	Organooxygen compounds	Carbohydrates and carbohydrate conjugates	Fructose 1,6-bisphosphate is fructose sugar or fructosephosphate that has been phosphorylated on carbons 1 and 6. The beta-D-form of this compound is very common in cells. The vast majority of glucose and fructose entering a cell is converted to fructose 1,6-bisphosphate at some point. Fructose 1,6-bisphosphate is a key component in the glycolysis metabolic pathway and is produced by phosphorylat…
129	D-sedoheptulose 7-phosphate	HMDB0001068	C05382	133983	92042786	NA	OC[C@]1(O)O[C@H](COP(O)(O)=O)[C@@H](O)[C@@H](O)[C@@H]1O	InChI=1S/C7H15O10P/c8-2-7(12)6(11)5(10)4(9)3(17-7)1-16-18(13,14)15/h3-6,8-12H,1-2H2,(H2,13,14,15)/t3-,4-,5-,6+,7+/m1/s1	Organic oxygen compounds	Organooxygen compounds	Carbohydrates and carbohydrate conjugates	D-Sedoheptulose 7-phosphate (CAS: 2646-35-7) is an intermediate of the pentose phosphate pathway (PPP) that has two functions: (1) the generation of NADPH for reductive syntheses and oxidative stress responses within cells, and (2) the formation of ribose residues for nucleotide and nucleic acid biosynthesis (PMID: 16055050). It is formed by transketolase and acted upon (degraded) by transaldolas…
130	Glyceraldehyde 3-phosphate	HMDB0001112	C00118	29052	439168	NA	O[C@H](COP(O)(O)=O)C=O	InChI=1S/C3H7O6P/c4-1-3(5)2-9-10(6,7)8/h1,3,5H,2H2,(H2,6,7,8)/t3-/m0/s1	Organic oxygen compounds	Organooxygen compounds	Carbohydrates and carbohydrate conjugates	Glyceraldehyde 3-phosphate (G3P) (CAS: 591-59-3), also known as triose phosphate, belongs to the class of organic compounds known as glyceraldehyde-3-phosphates. Glyceraldehyde-3-phosphates are compounds containing a glyceraldehyde substituted at position O3 by a phosphate group. Glyceraldehyde 3-phosphate is an extremely weak basic (essentially neutral) compound (based on its pKa). Glyceraldehyd…
131	2-aminobenzoic acid	HMDB0001123	C00108	30754	227	6018	NC1=CC=CC=C1C(O)=O	InChI=1S/C7H7NO2/c8-6-4-2-1-3-5(6)7(9)10/h1-4H,8H2,(H,9,10)	Benzenoids	Benzene and substituted derivatives	Benzoic acids and derivatives	2-Aminobenzoic acid is an organic compound. It is a substrate of enzyme anthranilate hydroxylase [EC 1.14.13.35] in benzoate degradation via hydroxylation pathway (KEGG). 2-Aminobenzoic acid has been identified as a uremic toxin according to the European Uremic Toxin Working Group (PMID: 22626821).
132	Acetyl-CoA	HMDB0001206	C00024	15351	444493	6082	CC(=O)SCCNC(=O)CCNC(=O)[C@H](O)C(C)(C)COP(O)(=O)OP(O)(=O)OC[C@H]1O[C@H]([C@H](O)[C@@H]1OP(O)(O)=O)N1C=NC2=C1N=CN=C2N	InChI=1S/C23H38N7O17P3S/c1-12(31)51-7-6-25-14(32)4-5-26-21(35)18(34)23(2,3)9-44-50(41,42)47-49(39,40)43-8-13-17(46-48(36,37)38)16(33)22(45-13)30-11-29-15-19(24)27-10-28-20(15)30/h10-11,13,16-18,22,33-34H,4-9H2,1-3H3,(H,25,32)(H,26,35)(H,39,40)(H,41,42)(H2,24,27,28)(H2,36,37,38)/t13-,16-,17-,18+,22-/m1/s1	Organic oxygen compounds	Organooxygen compounds	Carbohydrates and carbohydrate conjugates	The main function of coenzyme A is to carry acyl groups (such as the acetyl group) or thioesters. Acetyl-CoA is an important molecule itself. It is the precursor to HMG CoA, which is a vital component in cholesterol and ketone synthesis. (wikipedia). acetyl CoA participates in the biosynthesis of fatty acids and sterols, in the oxidation of fatty acids and in the metabolism of many amino acids. I…
133	FAD	HMDB0001248	C00016	16238	643975	6106	CC1=CC2=C(C=C1C)N(C[C@H](O)[C@H](O)[C@H](O)COP(O)(=O)OP(O)(=O)OC[C@H]1O[C@H]([C@H](O)[C@@H]1O)N1C=NC3=C1N=CN=C3N)C1=NC(=O)NC(=O)C1=N2	InChI=1S/C27H33N9O15P2/c1-10-3-12-13(4-11(10)2)35(24-18(32-12)25(42)34-27(43)33-24)5-14(37)19(39)15(38)6-48-52(44,45)51-53(46,47)49-7-16-20(40)21(41)26(50-16)36-9-31-17-22(28)29-8-30-23(17)36/h3-4,8-9,14-16,19-21,26,37-41H,5-7H2,1-2H3,(H,44,45)(H,46,47)(H2,28,29,30)(H,34,42,43)/t14-,15+,16+,19-,20+,21+,26+/m0/s1	Nucleosides, nucleotides, and analogues	Flavin nucleotides	NA	FAD is a condensation product of riboflavin and adenosine diphosphate. The coenzyme of various aerobic dehydrogenases, e.g., D-amino acid oxidase and L-amino acid oxidase. (Lehninger, Principles of Biochemistry, 1982, p972).
134	Glucosamine 6-phosphate	HMDB0001254	C00352	15873	439217	6111	N[C@H]1[C@@H](O)O[C@H](COP(O)(O)=O)[C@@H](O)[C@@H]1O	InChI=1S/C6H14NO8P/c7-3-5(9)4(8)2(15-6(3)10)1-14-16(11,12)13/h2-6,8-10H,1,7H2,(H2,11,12,13)/t2-,3-,4-,5-,6+/m1/s1	Organic oxygen compounds	Organooxygen compounds	Carbohydrates and carbohydrate conjugates	Glucosamine 6-phosphate (CAS: 3616-42-0) is normally produced in endothelial cells via de novo glucosamine synthesis by the enzyme fructose-6-phosphate amidotransferase and the modulation of this pathway by hyperglycemia and glutamine. Glutamine-fructose-6-phosphate amidotransferase (GFAT) catalyzes the first committed step in the pathway for biosynthesis of hexosamines in mammals. A member of th…
135	Spermine	HMDB0001256	C00750	15746	1103	255	NCCCNCCCCNCCCN	InChI=1S/C10H26N4/c11-5-3-9-13-7-1-2-8-14-10-4-6-12/h13-14H,1-12H2	Organic nitrogen compounds	Organonitrogen compounds	Amines	Spermine is a biogenic polyamine formed from spermidine. It is found in a wide variety of organisms and tissues and is an essential growth factor in some bacteria. It has been identified as a uremic toxin according to the European Uremic Toxin Working Group (PMID: 22626821). Spermine is found as a polycation at all pH values. Spermine is associated with nucleic acids, particularly in viruses, and…
136	Spermidine	HMDB0001257	C00315	16610	1102	254	NCCCCNCCCN	InChI=1S/C7H19N3/c8-4-1-2-6-10-7-3-5-9/h10H,1-9H2	Organic nitrogen compounds	Organonitrogen compounds	Amines	Spermidine is a polyamine formed from putrescine. It is found in almost all tissues in association with nucleic acids. It has been identified as a uremic toxin according to the European Uremic Toxin Working Group (PMID: 22626821). Spermidine is found as a cation at all pH values, and is thought to help stabilize some membranes and nucleic acid structures. It is a precursor of spermine.Â
137	Cyclic GMP	HMDB0001314	C00942	16356	24316	6152	NC1=NC2=C(N=CN2[C@@H]2O[C@@H]3COP(O)(=O)O[C@H]3[C@H]2O)C(=O)N1	InChI=1S/C10H12N5O7P/c11-10-13-7-4(8(17)14-10)12-2-15(7)9-5(16)6-3(21-9)1-20-23(18,19)22-6/h2-3,5-6,9,16H,1H2,(H,18,19)(H3,11,13,14,17)/t3-,5-,6-,9-/m1/s1	Nucleosides, nucleotides, and analogues	Purine nucleotides	Cyclic purine nucleotides	Guanosine cyclic 3',5'-(hydrogen phosphate). A guanine nucleotide containing one phosphate group which is esterified to the sugar moiety in both the 3'- and 5'-positions. It is a cellular regulatory agent and has been described as a second messenger. Its levels increase in response to a variety of hormones, including acetylcholine, insulin, and oxytocin and it has been found to activate specific …
138	ADP	HMDB0001341	C00008	16761	6022	6175	NC1=NC=NC2=C1N=CN2[C@@H]1O[C@H](COP(O)(=O)OP(O)(O)=O)[C@@H](O)[C@H]1O	InChI=1S/C10H15N5O10P2/c11-8-5-9(13-2-12-8)15(3-14-5)10-7(17)6(16)4(24-10)1-23-27(21,22)25-26(18,19)20/h2-4,6-7,10,16-17H,1H2,(H,21,22)(H2,11,12,13)(H2,18,19,20)/t4-,6-,7-,10-/m1/s1	Nucleosides, nucleotides, and analogues	Purine nucleotides	Purine ribonucleotides	Adenosine diphosphate, abbreviated ADP, is a nucleotide. It is an ester of pyrophosphoric acid with the nucleotide adenine. ADP consists of the pyrophosphate group, the pentose sugar ribose, and the nucleobase adenine. ADP is the product of ATP dephosphorylation by ATPases. ADP is converted back to ATP by ATP synthases.
139	Glucose 6-phosphate	HMDB0001401	C00092	4170	5958	145	OC1O[C@H](COP(O)(O)=O)[C@@H](O)[C@H](O)[C@H]1O	InChI=1S/C6H13O9P/c7-3-2(1-14-16(11,12)13)15-6(10)5(9)4(3)8/h2-10H,1H2,(H2,11,12,13)/t2-,3-,4+,5-,6?/m1/s1	Organic oxygen compounds	Organooxygen compounds	Carbohydrates and carbohydrate conjugates	Glucose 6-phosphate (G6P) has two anomers: the alpha anomer and the beta anomer. Glucose 6-phosphate is an ester of glucose with phosphoric acid, made in the course of glucose metabolism by mammalian and other cells. It is a normal constituent of resting muscle and probably is in constant equilibrium with fructose 6-phosphate (Stedman, 26th ed). Glucose 6-phosphate is a phosphorylated glucose mol…
140	Niacinamide	HMDB0001406	C00153	17154	936	1497	NC(=O)C1=CC=CN=C1	InChI=1S/C6H6N2O/c7-6(9)5-2-1-3-8-4-5/h1-4H,(H2,7,9)	Organoheterocyclic compounds	Pyridines and derivatives	Pyridinecarboxylic acids and derivatives	Niacinamide or vitamin B3 is an important compound functioning as a component of the coenzyme NAD. Its primary significance is in the prevention and/or cure of blacktongue and pellagra. Most animals cannot manufacture this compound in amounts sufficient to prevent nutritional deficiency and it therefore must be supplemented through dietary intake. Niacinamide is used to increase the effect of rad…
141	3-hydroxyanthranilic acid	HMDB0001476	C00632	15793	86	3275	NC1=C(O)C=CC=C1C(O)=O	InChI=1S/C7H7NO3/c8-6-4(7(10)11)2-1-3-5(6)9/h1-3,9H,8H2,(H,10,11)	Benzenoids	Benzene and substituted derivatives	Benzoic acids and derivatives	3-Hydroxyanthranilic acid is an oxidation product of tryptophan metabolism. It may be a free radical scavenger and a carcinogen.
142	Nicotinic acid	HMDB0001488	C00253	15940	938	6272	OC(=O)C1=CN=CC=C1	InChI=1S/C6H5NO2/c8-6(9)5-2-1-3-7-4-5/h1-4H,(H,8,9)	Organoheterocyclic compounds	Pyridines and derivatives	Pyridinecarboxylic acids and derivatives	Nicotinic acid, also known as niacin or vitamin B3, is a water-soluble vitamin whose derivatives such as NADH, NAD, NAD+, and NADP play essential roles in energy metabolism in the living cell and DNA repair. The designation vitamin B3 also includes the amide form, nicotinamide or niacinamide. Severe lack of niacin causes the deficiency disease pellagra, whereas a mild deficiency slows down the me…
143	D-ribose 5-phosphate	HMDB0001548	C03736	18189	440101	NA	O[C@H]1O[C@H](COP(O)(O)=O)[C@@H](O)[C@H]1O	InChI=1S/C5H11O8P/c6-3-2(1-12-14(9,10)11)13-5(8)4(3)7/h2-8H,1H2,(H2,9,10,11)/t2-,3-,4-,5+/m1/s1	Organic oxygen compounds	Organooxygen compounds	Carbohydrates and carbohydrate conjugates	D-Ribose 5-phosphate (CAS: 4300-28-1), also known as R-5-P, belongs to the class of organic compounds known as pentose phosphates. These are carbohydrate derivatives containing a pentose substituted by one or more phosphate groups. D-Ribose 5-phosphate is an extremely weak basic (essentially neutral) compound (based on its pKa). D-Ribose 5-phosphate exists in all living species, ranging from bact…
144	Glucose 1-phosphate	HMDB0001586	C00103	29042	65533	NA	OC[C@H]1O[C@H](OP(O)(O)=O)[C@H](O)[C@@H](O)[C@@H]1O	InChI=1S/C6H13O9P/c7-1-2-3(8)4(9)5(10)6(14-2)15-16(11,12)13/h2-10H,1H2,(H2,11,12,13)/t2-,3-,4+,5-,6-/m1/s1	Organic oxygen compounds	Organooxygen compounds	Carbohydrates and carbohydrate conjugates	Glucose 1-phosphate, also known as cori ester or GLC-1-P, belongs to the class of organic compounds known as monosaccharide phosphates. These are monosaccharides comprising a phosphated group linked to the carbohydrate unit. Glucose 1-phosphate is an extremely weak basic (essentially neutral) compound (based on its pKa). Glucose 1-phosphate is the direct product of the reaction in which glycogen …
145	Methylsuccinic acid	HMDB0001844	NA	91316	6950476	NA	C[C@@H](CC(O)=O)C(O)=O	InChI=1S/C5H8O4/c1-3(5(8)9)2-4(6)7/h3H,2H2,1H3,(H,6,7)(H,8,9)/t3-/m0/s1	Lipids and lipid-like molecules	Fatty Acyls	Fatty acids and conjugates	Methylsuccinic acid (CAS: 498-21-5) is a normal metabolite found in human fluids. Increased urinary levels of methylsuccinic acid (together with ethylmalonic acid) are the main biochemical measurable features in ethylmalonic encephalopathy (OMIM: 602473), a rare metabolic disorder with an autosomal recessive mode of inheritance that is clinically characterized by neuromotor delay, hyperlactic aci…
146	Isobutyric acid	HMDB0001873	C02632	16135	6590	106	CC(C)C(O)=O	InChI=1S/C4H8O2/c1-3(2)4(5)6/h3H,1-2H3,(H,5,6)	Organic acids and derivatives	Carboxylic acids and derivatives	Carboxylic acids	Isobutyric acid is a carboxylic or short chain fatty acid with characteristic sweat-like smell. Small amount of isobutyrate is generated via microbial (gut) metabolism. Small amounts may also be found in certain foods or fermented beverages. There is anosmia (genetic inability to smell) for the odor of isobutyric acid with a frequency of about 2.5%. (OMIM 207000). Isobutyric acid is slightly solu…
147	a-tocopherol	HMDB0001893	C02477	18145	14985	6376	CC(C)CCC[C@@H](C)CCC[C@@H](C)CCC[C@]1(C)CCC2=C(C)C(O)=C(C)C(C)=C2O1	InChI=1S/C29H50O2/c1-20(2)12-9-13-21(3)14-10-15-22(4)16-11-18-29(8)19-17-26-25(7)27(30)23(5)24(6)28(26)31-29/h20-22,30H,9-19H2,1-8H3/t21-,22-,29-/m1/s1	Lipids and lipid-like molecules	Prenol lipids	Quinone and hydroquinone lipids	alpha-Tocopherol is traditionally recognized as the most active form of vitamin E in humans and is a powerful biological antioxidant. The measurement of "vitamin E" activity in international units (IU) was based on fertility enhancement by the prevention of spontaneous abortions in pregnant rats relative to alpha-Tocopherol. Natural vitamin E exists in eight different forms or isomers: four tocop…
148	2-hydroxy-2-methylbutyric acid	HMDB0001987	NA	68454	95433	6416	CCC(C)(O)C(O)=O	InChI=1S/C5H10O3/c1-3-5(2,8)4(6)7/h8H,3H2,1-2H3,(H,6,7)	Lipids and lipid-like molecules	Fatty Acyls	Fatty acids and conjugates	2-Hydroxy-2-methylbutyric acid is an unusual metabolite found in the urine of patients with 2-hydroxyglutaric aciduria and maple syrup urine disease. 2-Hydroxy-2-methylbutyric acid is also a secondary metabolite found in human urine after exposure to the gasoline additive tert-amyl-Me-ether (TAME). (PMID 11504147, 10828258, 9260660, 11482739).
149	Eicosapentaenoic acid	HMDB0001999	C06428	28364	446284	6423	CC\C=C/C\C=C/C\C=C/C\C=C/C\C=C/CCCC(O)=O	InChI=1S/C20H30O2/c1-2-3-4-5-6-7-8-9-10-11-12-13-14-15-16-17-18-19-20(21)22/h3-4,6-7,9-10,12-13,15-16H,2,5,8,11,14,17-19H2,1H3,(H,21,22)/b4-3-,7-6-,10-9-,13-12-,16-15-	Lipids and lipid-like molecules	Fatty Acyls	Fatty acids and conjugates	Eicosapentaenoic acid (EPA or also icosapentaenoic acid) is an important polyunsaturated fatty acid found in fish oils. It serves as the precursor for the prostaglandin-3 and thromboxane-3 families. A diet rich in eicosapentaenoic acid lowers serum lipid concentration, reduces incidence of cardiovascular disorders, prevents platelet aggregation, and inhibits arachidonic acid conversion into the t…
150	m-cresol	HMDB0002048	C01467	17231	342	NA	CC1=CC=CC(O)=C1	InChI=1S/C7H8O/c1-6-3-2-4-7(8)5-6/h2-5,8H,1H3	Benzenoids	Phenols	Cresols	m-Cresol is an isomer of p-cresol and o-cresol. Cresols are organic compounds which are methylphenols. They are a widely occurring natural and manufactured group of aromatic organic compounds which are categorized as phenols (sometimes called phenolics). Depending on the temperature, cresols can be solid or liquid because they have melting points not far from room temperature. Like other types of…
151	Phosphate	HMDB0001429	C00009	26078	1004	NA	OP(O)(O)=O	InChI=1S/H3O4P/c1-5(2,3)4/h(H3,1,2,3,4)	Homogeneous non-metal compounds	Non-metal oxoanionic compounds	Non-metal phosphates	Phosphate is a salt of phosphoric acid and is an essential component of life. Organic phosphates are important in biochemistry, biogeochemistry, and ecology. In biological systems, phosphorus is found as a free phosphate ion in solution and is called inorganic phosphate, to distinguish it from phosphates bound in various phosphate esters. Inorganic phosphate is generally denoted Pi and at physiol…
152	Arachidic acid	HMDB0002212	C06425	28822	10467	401	CCCCCCCCCCCCCCCCCCCC(O)=O	InChI=1S/C20H40O2/c1-2-3-4-5-6-7-8-9-10-11-12-13-14-15-16-17-18-19-20(21)22/h2-19H2,1H3,(H,21,22)	Lipids and lipid-like molecules	Fatty Acyls	Fatty acids and conjugates	Arachidic acid, also known as eicosanoic acid, is a saturated fatty acid found in peanut oil. It can be formed by the hydrogenation of arachidonic acid. It is practically insoluble in water and stable under ordinary conditions (Wikipedia). Arachidic acid has been identified in the human placenta (PMID: 32033212).
153	Sumiki's acid	HMDB0002432	C20448	89118	80642	6680	OCC1=CC=C(O1)C(O)=O	InChI=1S/C6H6O4/c7-3-4-1-2-5(10-4)6(8)9/h1-2,7H,3H2,(H,8,9)	Organoheterocyclic compounds	Furans	Furoic acid and derivatives	Sumiki's acid is a naturally occurring human metabolite (PMID: 949837). Sumiki's acid was first identified in the urine of a leukemic patient who was excreting an abnormal amount of its glycine derivative (PMID: 5043270). Sumiki's acid was found to be excreted by normal subjects after a phenylalanine loading, while heterozygotes for phenylketonuria don't excrete it (instead, they excrete 2-hydrox…
154	3-(3-hydroxyphenyl)-3-hydroxypropanoic acid	HMDB0002643	NA	86369	102959	6729	OC(CC(O)=O)C1=CC(O)=CC=C1	InChI=1S/C9H10O4/c10-7-3-1-2-6(4-7)8(11)5-9(12)13/h1-4,8,10-11H,5H2,(H,12,13)	Phenylpropanoids and polyketides	Phenylpropanoic acids	NA	3-(3-Hydroxyphenyl)-3-hydroxypropanoic acid (HPHPA) is an organic acid detected in human urine. It is relatively abundant in adult human urine and it is normally relatively benign. It is thought that the presence of this acid is from nutritional sources (i.e. dietary phenylalanine or polyphenols). However, there has been a considerable degree of ambiguity in the origin and/or significance of this…
155	D-xylitol	HMDB0002917	C00379	17151	6912	NA	OC[C@H](O)[C@@H](O)[C@H](O)CO	InChI=1S/C5H12O5/c6-1-3(8)5(10)4(9)2-7/h3-10H,1-2H2/t3-,4+,5+	Organic oxygen compounds	Organooxygen compounds	Carbohydrates and carbohydrate conjugates	Xylitol is a five-carbon sugar alcohol that is obtained through the diet. It is not endogenously produced by humans. Xylitol is used as a diabetic sweetener which is roughly as sweet as sucrose with 33% fewer calories. Xylitol is naturally found in many fruits (strawberries, plums, raspberries) and vegetables (e.g. cauliflower). Because of fruit and vegetable consumption the human body naturally …
156	Maltitol	HMDB0002928	NA	68428	493591	3484	OC[C@H](O)[C@@H](O)[C@H](O[C@H]1O[C@H](CO)[C@@H](O)[C@H](O)[C@H]1O)[C@H](O)CO	InChI=1S/C12H24O11/c13-1-4(16)7(18)11(5(17)2-14)23-12-10(21)9(20)8(19)6(3-15)22-12/h4-21H,1-3H2/t4-,5+,6+,7+,8+,9-,10+,11+,12+/m0/s1	Lipids and lipid-like molecules	Fatty Acyls	Fatty acyl glycosides	Maltitol is a sugar alcohol (polyol) used as a sugar substitute. It has 90% the sweetness of sugar and nearly identical properties, except for browning. It is used to very easily replace sugar and has less food energy, does not promote tooth decay and has a somewhat lower blood sugar response. Unfortunately, maltitol is well known to cause gastric distress, particularly if consumed in great quant…
157	Erythritol	HMDB0002994	C00503	17113	222285	140	OC[C@H](O)[C@H](O)CO	InChI=1S/C4H10O4/c5-1-3(7)4(8)2-6/h3-8H,1-2H2/t3-,4+	Organic oxygen compounds	Organooxygen compounds	Carbohydrates and carbohydrate conjugates	Erythritol occurs widely in nature and has been found to occur naturally in several foods including wine, sake, beer, watermelon, pear, grape, and soy sauce. Evidence indicates that erythritol also exists endogenously in the tissues and body fluids of humans and animals. Erythritol is absorbed from the proximal intestine by passive diffusion in a manner similar to that of many low molecular weigh…
158	Palmitoleic acid	HMDB0003229	C08362	28716	445638	188	CCCCCC\C=C/CCCCCCCC(O)=O	InChI=1S/C16H30O2/c1-2-3-4-5-6-7-8-9-10-11-12-13-14-15-16(17)18/h7-8H,2-6,9-15H2,1H3,(H,17,18)/b8-7-	Lipids and lipid-like molecules	Fatty Acyls	Fatty acids and conjugates	Palmitoleic acid, or 9-hexadecenoic acid, is an unsaturated fatty acid that is a common constituent of the glycerides of human adipose tissue. Present in all tissues, it is generally found in higher concentrations in the liver. Macadamia oil (Macadamia integrifolia) and sea buckthorn oil (Hippophae rhamnoides) are botanical sources of palmitoleic acid, containing 22 and 40% respectively (Wikipedi…
159	Oxidized glutathione	HMDB0003337	C00127	17858	65359	NA	N[C@@H](CCC(=O)N[C@@H](CSSC[C@H](NC(=O)CC[C@H](N)C(O)=O)C(=O)NCC(O)=O)C(=O)NCC(O)=O)C(O)=O	InChI=1S/C20H32N6O12S2/c21-9(19(35)36)1-3-13(27)25-11(17(33)23-5-15(29)30)7-39-40-8-12(18(34)24-6-16(31)32)26-14(28)4-2-10(22)20(37)38/h9-12H,1-8,21-22H2,(H,23,33)(H,24,34)(H,25,27)(H,26,28)(H,29,30)(H,31,32)(H,35,36)(H,37,38)/t9-,10-,11-,12-/m0/s1	Organic acids and derivatives	Carboxylic acids and derivatives	Amino acids, peptides, and analogues	Oxidized glutathione, also known as glutathione disulfide or GSSG, belongs to the class of organic compounds known as peptides. Peptides are compounds containing an amide derived from two or more amino carboxylic acid molecules (the same or different) by the formation of a covalent bond from the carbonyl carbon of one to the nitrogen atom of another. Oxidized glutathione is a very strong basic co…
160	D-lyxose	NA	C00476	25097	439240	NA	C1C(C(C(C(O1)O)O)O)O	InChI=1S/C5H10O5/c6-2-1-10-5(9)4(8)3(2)7/h2-9H,1H2/t2-,3+,4+,5?/m1/s1	Organic oxygen compounds	Organooxygen compounds	Carbohydrates and carbohydrate conjugates	NA
161	D-tagatose	HMDB0003418	C00795	49092	14408225	NA	OC[C@@]1(O)OC[C@@H](O)[C@H](O)[C@@H]1O	InChI=1S/C6H12O6/c7-2-6(11)5(10)4(9)3(8)1-12-6/h3-5,7-11H,1-2H2/t3-,4+,5+,6-/m1/s1	Organic oxygen compounds	Organooxygen compounds	Carbohydrates and carbohydrate conjugates	D-Tagatose (CAS: 87-81-0), a rare natural hexoketose, is an isomer of D-galactose. D-Tagatose occurs naturally in Sterculia setigera gum, and it is also found in small quantities in various foods such as sterilized and powdered cow's milk, hot cocoa, and a variety of cheeses, yogurts, and other dairy products. It can be synthesized from D-galactose by isomerization under alkaline conditions in th…
162	Cinnavalininate	HMDB0004078	C05640	NA	114918	NA	NC1=C(C(O)=O)C2=NC3=C(C=CC=C3OC2=CC1=O)C(O)=O	InChI=1S/C14H8N2O6/c15-10-6(17)4-8-12(9(10)14(20)21)16-11-5(13(18)19)2-1-3-7(11)22-8/h1-4H,15H2,(H,18,19)(H,20,21)	Organoheterocyclic compounds	Benzoxazines	Phenoxazines	Cinnavalininate is an intermediate in the tryptophan metabolic pathway [Kegg: C05640]. It is generated from 3-hydroxyanthranilate via the enzyme catalase (EC:1.11.1.6).
163	2,5-furandicarboxylic acid	HMDB0004812	C20450	84212	76720	7076	OC(=O)C1=CC=C(O1)C(O)=O	InChI=1S/C6H4O5/c7-5(8)3-1-2-4(11-3)6(9)10/h1-2H,(H,7,8)(H,9,10)	Organoheterocyclic compounds	Furans	Furoic acid and derivatives	2,5-Furandicarboxylic acid is a normal urinary metabolite in humans. (PMIDs 14708889, 8087979, 2338430, 3711221). Dietary studies show that the furan derivatives or their precursors are of exogenous origin. They are originated from furan derivatives found in food prepared by strong heating. This may explain the absence of 2,5-furandicarboxylic acid in urine of breastfed children, and the absence …
164	3-hydroxyphenyllactate	HMDB0029232	NA	NA	265740	NA	OC(C(O)C1=CC=CC=C1)C(O)=O	InChI=1S/C9H10O4/c10-7(8(11)9(12)13)6-4-2-1-3-5-6/h1-5,7-8,10-11H,(H,12,13)	Phenylpropanoids and polyketides	Phenylpropanoic acids	NA	3-hydroxyphenyllactate is a compound produced by gut (fecal fermentation) of tea or wine
165	D-arabinose	HMDB0029942	NA	46996	444173	NA	O[C@@H]1CO[C@@H](O)[C@@H](O)[C@@H]1O	InChI=1S/C5H10O5/c6-2-1-10-5(9)4(8)3(2)7/h2-9H,1H2/t2-,3-,4+,5-/m1/s1	Organic oxygen compounds	Organooxygen compounds	Carbohydrates and carbohydrate conjugates	D-Arabinose (CAS: 10323-20-3) belongs to the class of organic compounds known as pentoses. These are monosaccharides in which the carbohydrate moiety contains five carbon atoms. Outside of the human body, D-arabinose has been detected, but not quantified in, sweet basils and tamarinds. This could make D-arabinose a potential biomarker for the consumption of these foods.
166	Methyl nonanoate	HMDB0031264	NA	44499	15606	NA	CCCCCCCCC(=O)OC	InChI=1S/C10H20O2/c1-3-4-5-6-7-8-9-10(11)12-2/h3-9H2,1-2H3	Lipids and lipid-like molecules	Fatty Acyls	Fatty acid esters	Methyl nonanoate is found in alcoholic beverages. Methyl nonanoate is a flavouring ingredient. It is isolated from cloves, hops, hyssop oil, vanilla and some wine
167	Methyl heptanoate	HMDB0031478	NA	NA	7826	NA	CCCCCCC(=O)OC	InChI=1S/C8H16O2/c1-3-4-5-6-7-8(9)10-2/h3-7H2,1-2H3	Lipids and lipid-like molecules	Fatty Acyls	Fatty acid esters	Methyl heptanoate is found in pepper (c. frutescens). Methyl heptanoate is a flavouring agent
168	2-methylhexanoic acid	HMDB0031594	NA	NA	20653	NA	CCCCC(C)C(O)=O	InChI=1S/C7H14O2/c1-3-4-5-6(2)7(8)9/h6H,3-5H2,1-2H3,(H,8,9)	Lipids and lipid-like molecules	Fatty Acyls	Fatty acids and conjugates	2-Methylhexanoic acid is a flavouring ingredien
169	(S)-2-methylbutanoic acid	HMDB0033742	NA	38655	448893	NA	CC[C@H](C)C(O)=O	InChI=1S/C5H10O2/c1-3-4(2)5(6)7/h4H,3H2,1-2H3,(H,6,7)/t4-/m0/s1	Lipids and lipid-like molecules	Fatty Acyls	Fatty acids and conjugates	(S)-2-Methylbutanoic acid is found in fats and oils. (S)-2-Methylbutanoic acid is isolated from many essential oils and other biol. sources.
170	Diethyl methylsuccinate	HMDB0059814	NA	NA	107321	NA	CCOC(=O)CC(C)C(=O)OCC	InChI=1S/C9H16O4/c1-4-12-8(10)6-7(3)9(11)13-5-2/h7H,4-6H2,1-3H3	Lipids and lipid-like molecules	Fatty Acyls	Fatty acid esters	Diethyl methylsuccinate belongs to the family of Fatty Acid Esters. These are carboxylic ester derivatives of a fatty acid.
171	4-hydroxyphenyl acetate	HMDB0060390	C13636	31128	96009	NA	CC(=O)OC1=CC=C(O)C=C1	InChI=1S/C8H8O3/c1-6(9)11-8-4-2-7(10)3-5-8/h2-5,10H,1H3	Benzenoids	Phenol esters	NA	This compound belongs to the family of Phenol Esters. These are aromatic compounds containing a benzene ring substituted by an hydroxyl group and an ester group.
172	Tropate	HMDB0062590	C01456	30765	10726	NA	OCC(C(O)=O)C1=CC=CC=C1	InChI=1S/C9H10O3/c10-6-8(9(11)12)7-4-2-1-3-5-7/h1-5,8,10H,6H2,(H,11,12)	Organic acids and derivatives	Hydroxy acids and derivatives	Beta hydroxy acids and derivatives	Tropate, also known as Tropic acid or alpha-(Hydroxymethyl)phenylacetic acid, is classified as a beta hydroxy acid or a Beta hydroxy acid derivative. Beta hydroxy acids are compounds containing a carboxylic acid substituted with a hydroxyl group on the C3 carbon atom. Tropate is considered to be soluble (in water) and acidic. Tropate can be synthesized from hydratropic acid and propionic acid. Tr…
173	4-methylhexanoic acid	NA	NA	NA	15271	NA	CCC(C)CCC(=O)O	InChI=1S/C7H14O2/c1-3-6(2)4-5-7(8)9/h6H,3-5H2,1-2H3,(H,8,9)	NA	Fatty acids	NA	NA
174	L-talose	NA	NA	86058	90173	NA	C(C(C(C(C(C=O)O)O)O)O)O	InChI=1S/C6H12O6/c7-1-3(9)5(11)6(12)4(10)2-8/h1,3-6,8-12H,2H2/t3-,4-,5-,6+/m0/s1	NA	Sugars	NA	The acyclic form of L-talose
HMDB: Human Metabolome Database; KEGG: Kyoto Encyclopedia of Genes and Genomes Database; CHEBI: Chemical Entities of Biological Interest Database: SMILES: simplified molecular-input line-entry system; InChI: international chemical identifier; NA: not applicable; Tropate is name followed by HMDB database, but the name from other databases (Pubchem, Chemspider, Wikipedia) is Tropic acid.

## Sheet: Table S3
Table S3. List of the studied metabolites with corresponding m/z, adducts, retention time, and CCS values.
No.	Compound	HMDB ID	Formula	Monoisotopic mass (Da)	ESI+				ESI-
					m/z	Adduct type	RT (min)	CCSa (Å2)	m/z	Adduct type	RTb (min)	CCSa (Å2)
1	Butyric acid	HMDB00039	C4H8O2	88.0524	nd	nd	nd	nd	87.0446	[M-H]-	3.72	122.31
2	Isobutyric acid	HMDB01873	C4H8O2	88.0524	nd	nd	nd	nd	87.0437	[M-H]-	3.29	118.84
3	L-alanine	HMDB00161	C3H7NO2	89.0476	nd	nd	nd	nd	88.0383	[M-H]-	7.42	117.06
4	Lactic acid	HMDB00190	C3H6O3	90.0316	nd	nd	nd	nd	89.0234	[M-H]-	2.86	116.91
5	Phosphoric acid	HMDB02142	H3O4P	97.9768	98.9847	[M+H]+	0.75	125.92	nd	nd	nd	nd
6	Isovaleric acid	HMDB00718	C5H10O2	102.068	nd	nd	nd	nd	101.06	[M-H]-	0.9	123.48
7	2-methylbutanoic acid	HMDB33742	C5H10O2	102.068	nd	nd	nd	nd	101.06	[M-H]-	0.92	123.48
8	Valeric acid	HMDB00892	C5H10O2	102.068	nd	nd	nd	nd	101.06	[M-H]-	3.22	123.48
9	2-aminobutyric acid	HMDB00452	C4H9NO2	103.063	nd	nd	nd	nd	102.055	[M-H]-	7.05	121.74
10	a-hydroxybutyric acid	HMDB00729	C4H8O3	104.047	nd	nd	nd	nd	103.039	[M-H]-	2.4	119.98
11	2-hydroxybutyric acid	HMDB00008	C4H8O3	104.047	nd	nd	nd	nd	103.039	[M-H]-	1.95	119.98
12	3-hydroxybutyric acid	HMDB00011	C4H8O3	104.047	nd	nd	nd	nd	103.039	[M-H]-	0.97	107.41
13	Choline	HMDB00092	C5H14NO	104.108	104.108	[M]+	5.74	120.04	nd	nd	nd	nd
14	L-serine	HMDB00187	C3H7NO3	105.043	nd	nd	nd	nd	104.034	[M-H]-	7.75	118.21
15	m-cresol	HMDB02048	C7H8O	108.058	109.065	[M+H]+	0.77	126.19	107.049	[M-H]-	0.75	122.73
15	m-cresol	HMDB02048	C7H8O	108.058	91.0544	[M+H-H2O]+	0.77	123.87	nd	nd	nd	nd
16	Uracil	HMDB00300	C4H4N2O2	112.027	113.035	[M+H]+	1.08	120.27	111.018	[M-H]-	1.08	115.77
16	Uracil	HMDB00300	C4H4N2O2	112.027	95.0097	[M+H-H2O]+	1.08	120.58	nd	nd	nd	nd
17	Creatinine	HMDB00562	C4H7N3O	113.059	114.067	[M+H]+	2.79	120.17	112.051	[M-H]-	1.98	120.56
17	Creatinine	HMDB00562	C4H7N3O	113.059	136.049	[M+Na]+	2.79	129.07	nd	nd	nd	nd
18	L-proline	HMDB00162	C5H9NO2	115.063	116.071	[M+H]+	7.22	123.7	114.055	[M-H]-	7.23	116.46
18	L-proline	HMDB00162	C5H9NO2	115.063	138.053	[M+Na]+	7.22	130.65	nd	nd	nd	nd
19	Maleic acid	HMDB00176	C4H4O4	116.011	99.0078	[M+H-H2O]+	0.82	114.1	nd	nd	nd	nd
20	a-ketobutyric acid	HMDB00019	C5H8O3	116.047	nd	nd	nd	nd	115.038	[M-H]-	2.16	123.42
21	Caproic acid	HMDB00535	C6H12O2	116.084	139.095	[M+Na]+	1.25	130.13	115.076	[M-H]-	0.9	129.59
22	Betaine	HMDB00043	C5H12NO2	117.079	118.088	[M+H]+	7.16	125.33	nd	nd	nd	nd
22	Betaine	HMDB00043	C5H12NO2	117.079	140.07	[M+Na]+	7.16	132.22	nd	nd	nd	nd
23	L-valine	HMDB00883	C5H11NO2	117.079	118.085	[M+H]+	6.79	123.49	116.071	[M-H]-	6.85	126.43
24	Succinic acid	HMDB00254	C4H6O4	118.027	nd	nd	nd	nd	117.018	[M-H]-	1.5	118.44
25	2-ethylhydracrylic acid	HMDB00396	C8H8O3	118.063	nd	nd	nd	nd	117.054	[M-H]-	1.03	123.21
26	2-hydroxy-2-methyl butyric acid	HMDB01987	C5H10O3	118.063	nd	nd	nd	nd	117.054	[M-H]-	1.55	124.78
27	3-hydroxy-2-methylbutanoic acid	HMDB00354	C5H10O3	118.063	nd	nd	nd	nd	117.055	[M-H]-	1.1	124.78
28	L-threonine	HMDB00167	C4H9NO3	119.058	nd	nd	nd	nd	118.05	[M-H]-	7.5	121.54
29	2,4-dihydroxybutyric acid	HMDB00360	C4H8O4	120.042	nd	nd	nd	nd	119.034	[M-H]-	4.91	119.85
30	Niacinamide	HMDB01406	C6H6N2O	122.048	123.057	[M+H]+	1.21	123.01	nd	nd	nd	nd
31	Erythritol	HMDB02994	C4H10O4	122.058	145.048	[M+Na]+	2.08	128.38	nd	nd	nd	nd
32	Nicotinic acid	HMDB01488	C6H5NO2	123.032	124.041	[M+H]+	2.74	122.92	122.024	[M-H]-	2.74	121.16
32	Nicotinic acid	HMDB01488	C6H5NO2	123.032	146.023	[M+Na]+	2.74	128.31	nd	nd	nd	nd
33	Taurine	HMDB00251	C2H7NO3S	125.015	126.023	[M+H]+	6	126.38	124.007	[M-H]-	6.14	119.39
34	Thymine	HMDB00262	C5H6N2O2	126.043	127.051	[M+H]+	1.05	120.81	125.035	[M-H]-	1.03	120.89
34	Thymine	HMDB00262	C5H6N2O2	126.043	109.025	[M+H-H2O]+	1.05	122.06	nd	nd	nd	nd
35	Pyroglutamic acid	HMDB00267	C5H7NO3	129.042	130.049	[M+H]+	6.77	126.02	128.034	[M-H]-	5.48	123.74
36	Citraconic acid	HMDB00634	C5H6O4	130.027	113.023	[M+H-H2O]+	0.99	124.18	129.019	[M-H]-	0.99	120.54
37	3-methyl-2-oxopentanoic acid	HMDB00491	C6H10O3	130.063	nd	nd	nd	nd	129.054	[M-H]-	1.93	126.71
38	Ketoleucine	HMDB00695	C6H10O3	130.063	nd	nd	nd	nd	129.055	[M-H]-	1.93	128.21
39	Heptanoic acid	HMDB00666	C7H14O2	130.099	153.086	[M+Na]+	0.77	134.35	129.092	[M-H]-	0.9	135.55
40	4-methylhexanoic acid	NA	C7H14O2	130.099	131.106	[M+H]+	0.99	137.57	129.092	[M-H]-	0.88	134.11
41	2-methylhexanoic acid	HMDB31594	C7H14O2	130.099	nd	nd	nd	nd	129.092	[M-H]-	0.8	134.11
42	Hydroxyproline	HMDB00725	C5H9NO3	131.058	132.066	[M+H]+	7.47	125.85	130.051	[M-H]-	7.55	126.62
42	Hydroxyproline	HMDB00725	C5H9NO3	131.058	114.04	[M+H-H2O]+	7.47	123.91	nd	nd	nd	nd
43	Creatine	HMDB00064	C4H9N3O2	131.069	132.078	[M+H]+	7.83	122.23	nd	nd	nd	nd
43	Creatine	HMDB00064	C4H9N3O2	131.069	114.052	[M+H-H2O]+	7.83	122.05	nd	nd	nd	nd
44	L-leucine	HMDB00687	C6H13NO2	131.095	132.102	[M+H]+	6.26	131.44	130.086	[M-H]-	6.46	131.1
45	L-isoleucine	HMDB00172	C6H13NO2	131.095	132.102	[M+H]+	6.47	133.13	130.086	[M-H]-	6.68	129.46
46	Methylsuccinic acid	HMDB01844	C5H8O4	132.042	nd	nd	nd	nd	131.035	[M-H]-	1.28	121.94
47	L-asparagine	HMDB00168	C4H8N2O3	132.054	nd	nd	nd	nd	131.045	[M-H]-	8.32	123.48
48	Ornithine	HMDB00214	C5H12N2O2	132.09	133.096	[M+H]+	11.08	129.31	131.081	[M-H]-	11.21	129.53
49	L-aspartic acid	HMDB00191	C4H7NO4	133.037	nd	nd	nd	nd	132.029	[M-H]-	11.47	120.3
50	Malic acid	HMDB00156	C4H6O5	134.022	nd	nd	nd	nd	133.012	[M-H]-	13.03	118.53
51	Adenine	HMDB00034	C5H5N5	135.054	136.063	[M+H]+	2.59	125.13	134.048	[M-H]-	2.71	126.29
51	Adenine	HMDB00034	C5H5N5	135.054	158.045	[M+Na]+	2.59	134.02	nd	nd	nd	nd
52	Hypoxanthine	HMDB00157	C5H4N4O	136.038	137.047	[M+H]+	2.28	125.05	135.032	[M-H]-	2.31	121.62
53	2-aminobenzoic acid	HMDB01123	C7H7NO2	137.048	138.056	[M+H]+	0.82	124.05	136.039	[M-H]-	0.97	126.13
54	4-hydroxybenzoic acid	HMDB00500	C7H6O3	138.032	121.03	[M+H-H2O]+	0.73	124.91	137.024	[M-H]-	0.67	123.01
55	Sumiki's acid	HMDB02432	C6H6O4	142.027	165.018	[M+Na]+	3.12	129.97	141.017	[M-H]-	3.07	128.72
56	3-methylglutaconic acid	HMDB00522	C6H8O4	144.042	167.031	[M+Na]+	1.45	132.11	165.016	[M+Na-2H]-	1.75	131.48
57	Methyl heptanoate	HMDB31478	C8H16O2	144.115	145.12	[M+H]+	0.84	137.86	143.107	[M-H]-	1.13	137.2
58	Caprylic acid	HMDB00482	C8H16O2	144.115	nd	nd	nd	nd	143.107	[M-H]-	0.77	141.36
59	Spermidine	HMDB01257	C7H19N3	145.158	146.165	[M+H]+	12.69	135.15	nd	nd	nd	nd
60	a-ketoglutaric acid	HMDB00208	C5H6O5	146.022	nd	nd	nd	nd	145.012	[M-H]-	5.51	122.3
61	L-lysine	HMDB00182	C6H14N2O2	146.106	147.114	[M+H]+	11.31	131.69	145.097	[M-H]-	11.64	135.63
62	L-glutamic acid	HMDB00148	C5H9NO4	147.053	nd	nd	nd	nd	146.044	[M-H]-	8.21	125.39
63	L-methionine	HMDB00696	C5H11NO2S	149.051	150.058	[M+H]+	6.59	131.48	148.043	[M-H]-	6.8	132.57
63	L-methionine	HMDB00696	C5H11NO2S	149.051	172.04	[M+Na]+	6.59	135.16	nd	nd	nd	nd
64	D-arabinose	HMDB29942	C5H10O5	150.053	173.041	[M+Na]+	2.28	131.78	nd	nd	nd	nd
65	D-ribose	HMDB00283	C5H10O5	150.053	173.042	[M+Na]+	1.71	131.78	149.043	[M-H]-	1.58	121.34
66	D-xylose	HMDB00098	C5H10O5	150.053	173.042	[M+Na]+	2	131.78	nd	nd	nd	nd
67	D-lyxose	NA	C5H10O5	150.053	173.041	[M+Na]+	1.96	136.05	nd	nd	nd	nd
68	Guanine	HMDB00132	C5H5N5O	151.049	152.057	[M+H]+	3.62	128.49	150.042	[M-H]-	3.65	125.12
69	4-hydroxyphenyl acetate	HMDB60390	C8H8O3	152.047	175.036	[M+Na]+	0.88	138.25	151.04	[M-H]-	0.67	129.47
70	3-hydroxyphenylacetic acid	HMDB00440	C8H8O3	152.047	175.035	[M+Na]+	0.99	139.98	173.027	[M+Na-2H]-	0.99	132.19
71	Ribitol	HMDB00508	C5H12O5	152.068	175.058	[M+Na]+	2.85	133.34	151.06	[M-H]-	3.57	126.54
72	D-xylitol	HMDB02917	C5H12O5	152.068	175.058	[M+Na]+	3.16	133.34	151.06	[M-H]-	3.16	128.01
73	D-arabitol	HMDB00568	C5H12O5	152.068	175.057	[M+Na]+	3.12	133.34	151.06	[M-H]-	3.16	126.54
74	3-hydroxyanthranilic acid	HMDB01476	C7H7NO3	153.042	136.041	[M+H-H2O]+	0.9	121.78	152.034	[M-H]-	1.12	126.47
75	Dopamine	HMDB00073	C8H11NO2	153.079	154.087	[M+H]+	4.6	139.55	152.072	[M-H]-	4.35	130.85
76	Gentisic acid	HMDB00152	C7H6O4	154.027	137.023	[M+H-H2O]+	1.38	126.57	153.019	[M-H]-	1.41	126.41
77	L-histidine	HMDB00177	C6H9N3O2	155.07	156.078	[M+H]+	12.55	131.08	154.061	[M-H]-	12.74	129.28
78	2,5-furandicarboxylic acid	HMDB04812	C6H4O5	156.006	nd	nd	nd	nd	176.98	[M+Na-2H]-	7.28	129.41
79	Allantoin	HMDB00462	C4H6N4O3	158.044	181.032	[M+Na]+	1.56	136.32	157.035	[M-H]-	1.8	126.16
80	Oxoadipic acid	HMDB00225	C6H8O5	160.037	183.025	[M+Na]+	4.84	136.98	159.028	[M-H]-	5.03	128.96
80	3-methyladipic acid	HMDB00555	C7H12O4	160.073	183.063	[M+Na]+	1.05	136.22	159.066	[M-H]-	0.93	131.84
81	3-methyladipic acid	HMDB00555	C7H12O4	160.073	nd	nd	nd	nd	181.047	[M+Na-2H]-	0.93	135.93
82	L-carnitine	HMDB00062	C7H15NO3	161.105	162.113	[M+H]+	8.64	137.38	nd	nd	nd	nd
83	L-phenylalanine	HMDB00159	C9H11NO2	165.079	166.087	[M+H]+	5.92	137.14	164.071	[M-H]-	6.02	138.51
84	Tropate	HMDB62590	C9H10O3	166.063	189.052	[M+Na]+	1.08	140.74	nd	nd	nd	nd
85	Quinolinic acid	HMDB00232	C7H5NO4	167.022	150.019	[M+H-H2O]+	2.56	130.12	166.019	[M-H]-	12.65	128.56
86	Uric acid	HMDB00289	C5H4N4O3	168.028	169.036	[M+H]+	3.02	133.36	167.021	[M-H]-	5.34	125.59
87	D-glyceraldehyde 3-phosphate	HMDB01112	C3H7O6P	169.998	192.984	[M+Na]+	11.58	137.94	168.99	[M-H]-	12.09	131.08
88	Methyl nonanoate	HMDB31264	C10H20O2	172.146	173.155	[M+H]+	1.03	148.93	171.137	[M-H]-	1.03	144.8
89	Capric acid	HMDB00511	C10H20O2	172.146	195.14	[M+Na]+	0.75	143.53	171.137	[M-H]-	0.75	151.28
90	trans-aconitic acid	HMDB00958	C6H6O6	174.016	197.004	[M+Na]+	2.23	138.79	173.004	[M-H]-	2.23	118.87
91	cis-aconitic	HMDB00072	C6H6O6	174.016	197.006	[M+Na]+	2.24	139.19	173.008	[M-H]-	2.8	126.73
92	L-arginine	HMDB00517	C6H14N4O2	174.112	175.118	[M+H]+	10.81	136.63	173.102	[M-H]-	11.14	136.62
93	Indoleacetic acid	HMDB00197	C10H9NO2	175.063	176.07	[M+H]+	0.9	137.05	174.055	[M-H]-	0.88	141.98
94	Citrulline	HMDB00904	C6H13N3O3	175.096	176.103	[M+H]+	8.89	137.33	174.087	[M-H]-	9.07	135.18
95	Ascorbic acid	HMDB00044	C6H8O6	176.032	177.039	[M+H]+	0.72	134.39	175.021	[M-H]-	1.17	122.95
96	Serotonin	HMDB00259	C10H12N2O	176.095	nd	nd	nd	nd	175.086	[M-H]-	3.73	137.88
96	Hippuric acid	HMDB00714	C9H9NO3	179.058	180.066	[M+H]+	2.16	138.49	178.051	[M-H]-	2.21	139.07
97	Hippuric acid	HMDB00714	C9H9NO3	179.058	202.047	[M+Na]+	2.16	146.37	nd	nd	nd	nd
98	D-fructose	HMDB00660	C6H12O6	180.063	203.053	[M+Na]+	3.49	140.11	nd	nd	nd	nd
99	D-galactose	HMDB00143	C6H12O6	180.063	203.054	[M+Na]+	4.2	138.53	nd	nd	nd	nd
100	D-glucose	HMDB00122	C6H12O6	180.063	203.054	[M+Na]+	3.88	143.24	nd	nd	nd	nd
101	D-mannose	HMDB00169	C6H12O6	180.063	203.053	[M+Na]+	3.87	140.11	179.054	[M-H]-	5.43	132.14
102	myo-inositol	HMDB00211	C6H12O6	180.063	203.054	[M+Na]+	5.84	146	179.055	[M-H]-	5.92	133.54
103	L-talose	NA	C6H12O6	180.063	203.053	[M+Na]+	3.25	135.32	nd	nd	nd	nd
104	D-tagalose	HMDB03418	C6H12O6	180.063	203.053	[M+Na]+	3.02	136.93	nd	nd	nd	nd
104	L-tyrosine	HMDB00158	C9H11NO3	181.074	182.082	[M+H]+	6.67	141.09	180.066	[M-H]-	6.79	141.65
105	L-tyrosine	HMDB00158	C9H11NO3	181.074	204.064	[M+Na]+	6.67	143.2	nd	nd	nd	nd
106	3-hydroxyphenyllactate	HMDB29232	C9H10O4	182.058	205.048	[M+Na]+	1.95	141.6	181.051	[M-H]-	2.24	140.26
107	3-(3-hydroxyphenyl)-3-hydroxypropanoic acid	HMDB02643	C9H10O4	182.058	205.047	[M+Na]+	1.2	146.99	181.05	[M-H]-	1.17	138.92
108	Sorbitol	HMDB00247	C6H14O6	182.079	205.069	[M+Na]+	4.7	140.03	181.072	[M-H]-	4.6	133.44
109	Mannitol	HMDB00765	C6H14O6	182.079	205.069	[M+Na]+	4.8	140.03	181.072	[M-H]-	4.75	134.82
110	Galactitol	HMDB00107	C6H14O6	182.079	205.069	[M+Na]+	5.56	140.03	181.072	[M-H]-	4.84	133.44
111	Epinephrine	HMDB00068	C9H13NO3	183.089	166.087	[M+H-H2O]+	5.91	136.45	182.081	[M-H]-	5.61	140.21
112	Azelaic acid	HMDB00784	C9H16O4	188.105	211.095	[M+Na]+	1	145.99	187.098	[M-H]-	0.8	139.96
113	Diethyl methylsuccinate	HMDB59814	C9H16O4	188.105	211.094	[M+Na]+	0.75	151.23	187.095	[M-H]-	0.95	139.96
114	Kynurenic acid	HMDB00715	C10H7NO3	189.042	190.051	[M+H]+	4.01	135.88	188.033	[M-H]-	4.13	134.49
115	Citric acid	HMDB00094	C6H8O7	192.027	nd	nd	nd	nd	191.014	[M-H]-	11.1	128.76
115	Phenylacetylglycine	HMDB00821	C10H11NO3	193.074	194.082	[M+H]+	2.11	142.08	192.067	[M-H]-	2.16	146.28
116	Phenylacetylglycine	HMDB00821	C10H11NO3	193.074	176.056	[M+H-H2O]+	2.11	138.2	nd	nd	nd	nd
117	Glucuronic acid	HMDB00127	C6H10O7	194.043	177.04	[M+H-H2O]+	0.72	134.39	193.035	[M-H]-	8.46	129.91
118	trans-ferulic acid	HMDB00954	C10H10O4	194.058	217.047	[M+Na]+	0.93	161.96	193.05	[M-H]-	0.9	143.64
119	Vanillylmandelic acid	HMDB00291	C9H10O5	198.053	181.049	[M+H-H2O]+	2.72	135.63	197.046	[M-H]-	4.41	144.75
120	Spermine	HMDB01256	C10H26N4	202.216	203.224	[M+H]+	13.88	150.86	nd	nd	nd	nd
121	L-tryptophan	HMDB00929	C11H12N2O2	204.09	205.096	[M+H]+	5.77	147.76	203.083	[M-H]-	5.86	148.33
122	Xanthurenic acid	HMDB00881	C10H7NO4	205.037	206.046	[M+H]+	4.47	136.81	204.029	[M-H]-	4.65	136.52
123	L-kynurenine	HMDB00684	C10H12N2O3	208.085	209.092	[M+H]+	5.74	146.07	nd	nd	nd	nd
123	L-kynurenine	HMDB00684	C10H12N2O3	208.085	231.074	[M+Na]+	5.74	149.75	nd	nd	nd	nd
123	L-kynurenine	HMDB00684	C10H12N2O3	208.085	191.082	[M+H-H2O]+	5.74	140.8	nd	nd	nd	nd
124	Pantothenic acid	HMDB00210	C9H17NO5	219.111	220.12	[M+H]+	1.96	145.63	218.103	[M-H]-	2.08	146.44
124	Pantothenic acid	HMDB00210	C9H17NO5	219.111	242.102	[M+Na]+	1.96	150.01	nd	nd	nd	nd
124	Pantothenic acid	HMDB00210	C9H17NO5	219.111	202.108	[M+H-H2O]+	1.96	144.55	nd	nd	nd	nd
125	L-cystathionine	HMDB00099	C7H14N2O4S	222.067	223.075	[M+H]+	11.34	144	221.06	[M-H]-	11.19	142.48
126	Carnosine	HMDB00033	C9H14N4O3	226.107	227.113	[M+H]+	11.8	151.65	225.099	[M-H]-	11.69	154.88
126	Carnosine	HMDB00033	C9H14N4O3	226.107	249.095	[M+Na]+	11.8	152.28	nd	nd	nd	nd
127	Myristic acid	HMDB00806	C14H28O2	228.209	nd	nd	nd	nd	227.202	[M-H]-	0.73	168.91
128	D-ribose 5-phosphate	HMDB01548	C5H11O8P	230.019	nd	nd	nd	nd	229.011	[M-H]-	9.22	139.6
129	L-cystine	HMDB00192	C6H12N2O4S2	240.024	241.032	[M+H]+	11.39	146.43	239.015	[M-H]-	11.97	143.16
130	Uridine	HMDB00296	C9H12N2O6	244.07	245.077	[M+H]+	1.47	146.3	243.062	[M-H]-	1.47	153.03
131	Biotin	HMDB00030	C10H16N2O3S	244.088	245.096	[M+H]+	1.88	148.62	243.081	[M-H]-	1.78	153.03
132	Palmitoleic acid	HMDB03229	C16H30O2	254.225	255.232	[M+H]+	0.79	175.21	253.217	[M-H]-	1.03	173.54
132	Palmitoleic acid	HMDB03229	C16H30O2	254.225	237.22	[M+H-H2O]+	0.79	161.08	nd	nd	nd	nd
133	Palmitic acid	HMDB00220	C16H32O2	256.24	279.23	[M+Na]+	0.72	179.96	255.233	[M-H]-	0.77	170.14
134	Glucosamine 6-phosphate	HMDB01254	C6H14NO8P	259.046	nd	nd	nd	nd	258.037	[M-H]-	12.32	150.31
135	Fructose 6-phospahte	HMDB00124	C6H13O9P	260.03	283.018	[M+Na]+	8.86	151.18	259.023	[M-H]-	11.91	146.38
136	Glucose 6-phosphate	HMDB01401	C6H13O9P	260.03	283.018	[M+Na]+	9.32	154.07	259.022	[M-H]-	12.07	148.86
137	Glucose 1-phosphate	HMDB01586	C6H13O9P	260.03	nd	nd	nd	nd	259.021	[M-H]-	9.95	147.62
138	Galactose 1-phosphate	HMDB00645	C6H13O9P	260.03	nd	nd	nd	nd	259.022	[M-H]-	11.8	147.62
139	Thiamine	HMDB00235	C12H16N4OS	265.112	265.115	[M]+	8.96	162.11	264.099	[M-H]-	8.94	164.85
140	Adenosine	HMDB00050	C10H13N5O4	267.097	268.105	[M+H]+	2.24	155.89	266.088	[M-H]-	2.36	155.95
141	Inosine	HMDB00195	C10H12N4O5	268.081	269.089	[M+H]+	2.31	155.86	267.073	[M-H]-	3.4	159.47
141	Inosine	HMDB00195	C10H12N4O5	268.081	291.071	[M+Na]+	2.31	166.42	nd	nd	nd	nd
142	Linoleic acid	HMDB00673	C18H32O2	280.24	303.232	[M+Na]+	0.75	174.95	279.222	[M-H]-	0.73	179.98
143	Oleic acid	HMDB00207	C18H34O2	282.256	305.246	[M+Na]+	0.73	181.57	281.247	[M-H]-	0.75	179.19
143	Oleic acid	HMDB00207	C18H34O2	282.256	nd	nd	nd	nd	303.233	[M+Na-2H]-	0.75	184.54
144	Stearic acid	HMDB00827	C18H36O2	284.272	307.261	[M+Na]+	0.75	186.65	283.265	[M-H]-	0.73	184.42
145	D-sedoheptulose 7-phosphate	HMDB01068	C7H15O10P	290.04	nd	nd	nd	nd	289.032	[M-H]-	9.82	150.55
146	Arginosuccinic acid	HMDB00052	C10H18N4O6	290.123	273.122	[M+H-H2O]+	11.24	160.05	289.114	[M-H]-	12.72	164.65
147	Nonadecanoic acid	HMDB00772	C19H38O2	298.287	321.277	[M+Na]+	0.77	190.13	297.281	[M-H]-	0.73	188.17
148	Cinnavalininate	HMDB04078	C14H8N2O6	300.038	301.033	[M+H]+	2.66	156.61	299.031	[M-H]-	2.92	156.31
149	Eicosapentaenoic acid	HMDB01999	C20H30O2	302.224	303.228	[M+H]+	0.75	177.23	301.217	[M-H]-	0.72	190.11
150	Arachidonic acid	HMDB01043	C20H32O2	304.24	305.244	[M+H]+	0.77	178.98	303.233	[M-H]-	0.72	186.98
151	Glutathione	HMDB00125	C10H17N3O6S	307.084	308.093	[M+H]+	9.46	166.01	306.078	[M-H]-	9.37	166.5
152	Arachidic acid	HMDB02212	C20H40O2	312.303	335.293	[M+Na]+	0.79	198.31	311.297	[M-H]-	0.73	193.88
153	cAMP	HMDB00058	C10H12N5O6P	329.053	330.062	[M+H]+	6.85	174.12	328.045	[M-H]-	6.8	171.56
154	Fructose 1,6-bisphosphate	HMDB01058	C6H14O12P2	339.996	nd	nd	nd	nd	338.995	[M-H]-	12.9	159.01
155	Behenic acid	HMDB00944	C22H44O2	340.334	363.323	[M+Na]+	0.82	204.26	339.328	[M-H]-	0.73	197.18
156	D-maltose	HMDB00163	C12H22O11	342.116	365.103	[M+Na]+	6.68	175.45	341.107	[M-H]-	7.95	171.3
157	D-lactose	HMDB00186	C12H22O11	342.116	365.107	[M+Na]+	6.42	171.29	341.108	[M-H]-	7.33	172.39
158	Sucrose	HMDB00258	C12H22O11	342.116	365.105	[M+Na]+	6.77	171.56	341.107	[M-H]-	6.6	169.11
159	Maltitol	HMDB02928	C12H24O11	344.132	367.122	[M+Na]+	6.7	174.13	343.126	[M-H]-	6.83	171.26
160	cGMP	HMDB01314	C10H12N5O7P	345.047	346.057	[M+H]+	6.92	171.22	344.04	[M-H]-	6.9	172.34
160	cGMP	HMDB01314	C10H12N5O7P	345.047	368.038	[M+Na]+	6.92	178.55	nd	nd	nd	nd
161	AMP	HMDB00045	C10H14N5O7P	347.063	348.072	[M+H]+	9.15	167.89	346.055	[M-H]-	12	175.53
162	Riboflavin	HMDB00244	C17H20N4O6	376.138	377.135	[M+H]+	5.57	182.66	375.131	[M-H]-	3.11	184.43
163	Vitamin D3	HMDB00876	C27H44O	384.339	385.346	[M+H]+	0.73	206.18	383.328	[M-H]-	17.47	201.16
164	ADP	HMDB01341	C10H15N5O10P2	427.029	nd	nd	nd	nd	426.022	[M-H]-	12.55	183.67
165	a-tocopherol	HMDB01893	C29H50O2	430.381	431.386	[M+H]+	0.73	216.53	429.373	[M-H]-	0.73	212.59
166	Folic acid	HMDB00121	C19H19N7O6	441.14	442.149	[M+H]+	6.7	196.77	440.133	[M-H]-	11.39	187.54
166	Folic acid	HMDB00121	C19H19N7O6	441.14	464.13	[M+Na]+	6.7	201.44	nd	nd	nd	nd
167	ATP	HMDB00538	C10H16N5O13P3	506.996	nd	nd	nd	nd	505.987	[M-H]-	12.34	190.77
168	UDPG	HMDB00286	C15H24N2O17P2	566.055	nd	nd	nd	nd	565.048	[M-H]-	9.68	207.36
169	UDPGA	HMDB00935	C15H22N2O18P2	580.034	nd	nd	nd	nd	579.028	[M-H]-	10.45	209.99
170	UDPAG	HMDB00290	C17H27N3O17P2	607.082	nd	nd	nd	nd	606.076	[M-H]-	9.42	219.62
171	Oxidized glutathione	HMDB03337	C20H32N6O12S2	612.152	613.161	[M+H]+	12.6	226.92	611.144	[M-H]-	12.54	216.04
172	FAD	HMDB01248	C27H33N9O15P2	785.157	786.164	[M+H]+	10.5	250.07	784.152	[M-H]-	10.64	243.71
173	Acetyl-CoA	HMDB01206	C23H38N7O17P3S	809.126	810.14	[M+H]+	12.04	248.16	808.12	[M-H]-	11.81	256.25
174	Succinyl-CoA	HMDB01022	C25H40N7O19P3S	867.131	868.125	[M+H]+	13.46	260.23	866.136	[M-H]-	12.34	262.11
HMDB: Human Metabolome Database; ESI+: positive electrospray ionization mode; ESI-: negative electrospray ionization mode; RT: retention time; CCS: collision-cross section; NA: Not applicable; nd: not detected.
aRed number indicated new report of CCS values; bBlue number indicated basic liquid chromatography condition.

## Sheet: Table S5
Table S5. Comparison of measured CCS values in our library and predicted CCS values from AllCCS
No.	Compound	HMDB ID	Monoisotopic mass (Da)	ESI+				ESI-
				m/z	Adduct	Experimental TWIMS	AllCCS	m/z	Adduct	Experimental TWIMS	AllCCS
1	Butyric acid	HMDB00039	88.0524	nd	nd	nd	nd	87.0446	[M-H]-	122.31	127.7
2	Isobutyric acid	HMDB01873	88.0524	nd	nd	nd	nd	87.0437	[M-H]-	118.84	126.2
3	L-alanine	HMDB00161	89.0476	nd	nd	nd	nd	88.0383	[M-H]-	117.06	123.4
4	Lactic acid	HMDB00190	90.0316	nd	nd	nd	nd	89.0234	[M-H]-	116.91	123.6
5	Phosphoric acid	HMDB02142	97.9768	98.9847	[M+H]+	125.92	117.5	nd	nd	nd	nd
6	Isovaleric acid	HMDB00718	102.068	nd	nd	nd	nd	101.06	[M-H]-	123.48	126.7
7	2-methylbutanoic acid	HMDB33742	102.068	nd	nd	nd	nd	101.06	[M-H]-	123.48	127
8	Valeric acid	HMDB00892	102.068	nd	nd	nd	nd	101.06	[M-H]-	123.48	127.7
9	2-aminobutyric acid	HMDB00452	103.063	nd	nd	nd	nd	102.055	[M-H]-	121.74	123.3
10	a-hydroxybutyric acid	HMDB00729	104.047	nd	nd	nd	nd	103.039	[M-H]-	119.98	123.5
11	2-hydroxybutyric acid	HMDB00008	104.047	nd	nd	nd	nd	103.039	[M-H]-	119.98	123.6
12	3-hydroxybutyric acid	HMDB00011	104.047	nd	nd	nd	nd	103.039	[M-H]-	107.41	124.3
13	Choline	HMDB00092	104.108	104.108	[M]+	120.04	nd	nd	nd	nd	nd
14	L-serine	HMDB00187	105.043	nd	nd	nd	nd	104.034	[M-H]-	118.21	120.3
15	m-cresol	HMDB02048	108.058	109.065	[M+H]+	126.19	118.7	107.049	[M-H]-	122.73	117.3
15	m-cresol	HMDB02048	108.058	91.0544	[M+H-H2O]+	123.87	113.7	nd	nd	nd	nd
16	Uracil	HMDB00300	112.027	113.035	[M+H]+	120.27	124.2	111.018	[M-H]-	115.77	117.2
16	Uracil	HMDB00300	112.027	95.0097	[M+H-H2O]+	120.58	119.2	nd	nd	nd	nd
17	Creatinine	HMDB00562	113.059	114.067	[M+H]+	120.17	124.7	112.051	[M-H]-	120.56	119.8
17	Creatinine	HMDB00562	113.059	136.049	[M+Na]+	129.07	130.4	nd	nd	nd	nd
18	L-proline	HMDB00162	115.063	116.071	[M+H]+	123.7	125.1	114.055	[M-H]-	116.46	120.9
18	L-proline	HMDB00162	115.063	138.053	[M+Na]+	130.65	130.8	nd	nd	nd	nd
19	Maleic acid	HMDB00176	116.011	99.0078	[M+H-H2O]+	114.1	122.7	nd	nd	nd	nd
20	a-ketobutyric acid	HMDB00019	116.047	nd	nd	nd	nd	115.038	[M-H]-	123.42	124.4
21	Caproic acid	HMDB00535	116.084	139.095	[M+Na]+	130.13	133.9	115.076	[M-H]-	129.59	129.7
22	Betaine	HMDB00043	117.079	118.088	[M+H]+	125.33	122.8	nd	nd	nd	nd
22	Betaine	HMDB00043	117.079	140.07	[M+Na]+	132.22	127.6	nd	nd	nd	nd
23	L-valine	HMDB00883	117.079	118.085	[M+H]+	123.49	129.5	116.071	[M-H]-	126.43	126.3
24	Succinic acid	HMDB00254	118.027	nd	nd	nd	nd	117.018	[M-H]-	118.44	123.3
25	2-ethylhydracrylic acid	HMDB00396	118.063	nd	nd	nd	nd	117.054	[M-H]-	123.21	124.8
26	2-hydroxy-2-methyl butyric acid	HMDB01987	118.063	nd	nd	nd	nd	117.054	[M-H]-	124.78	125.5
27	3-hydroxy-2-methylbutanoic acid	HMDB00354	118.063	nd	nd	nd	nd	117.055	[M-H]-	124.78	125.8
28	L-threonine	HMDB00167	119.058	nd	nd	nd	nd	118.05	[M-H]-	121.54	121.9
29	2,4-dihydroxybutyric acid	HMDB00360	120.042	nd	nd	nd	nd	119.034	[M-H]-	119.85	122.5
30	Niacinamide	HMDB01406	122.048	123.057	[M+H]+	123.01	125.6	nd	nd	nd	nd
31	Erythritol	HMDB02994	122.058	145.048	[M+Na]+	128.38	135.5	nd	nd	nd	nd
32	Nicotinic acid	HMDB01488	123.032	124.041	[M+H]+	122.92	125.4	122.024	[M-H]-	121.16	121
32	Nicotinic acid	HMDB01488	123.032	146.023	[M+Na]+	128.31	131.3	nd	nd	nd	nd
33	Taurine	HMDB00251	125.015	126.023	[M+H]+	126.38	129.7	124.007	[M-H]-	119.39	125.9
34	Thymine	HMDB00262	126.043	127.051	[M+H]+	120.81	127	125.035	[M-H]-	120.89	121.8
34	Thymine	HMDB00262	126.043	109.025	[M+H-H2O]+	122.06	122.2	nd	nd	nd	nd
35	Pyroglutamic acid	HMDB00267	129.042	130.049	[M+H]+	126.02	128.7	128.034	[M-H]-	123.74	122.9
36	Citraconic acid	HMDB00634	130.027	113.023	[M+H-H2O]+	124.18	126.1	129.019	[M-H]-	120.54	123.7
37	3-methyl-2-oxopentanoic acid	HMDB00491	130.063	nd	nd	nd	nd	129.054	[M-H]-	126.71	128
38	Ketoleucine	HMDB00695	130.063	nd	nd	nd	nd	129.055	[M-H]-	128.21	128
39	Heptanoic acid	HMDB00666	130.099	153.086	[M+Na]+	134.35	137.1	129.092	[M-H]-	135.55	132.7
40	4-methylhexanoic acid	NA	130.099	131.106	[M+H]+	137.57	nd	nd	[M-H]-	134.11	132.9
41	2-methylhexanoic acid	HMDB31594	130.099	nd	nd	nd	nd	129.092	[M-H]-	134.11	132.9
42	Hydroxyproline	HMDB00725	131.058	132.066	[M+H]+	125.85	129.3	130.051	[M-H]-	126.62	123
43	Hydroxyproline	HMDB00725	131.058	114.04	[M+H-H2O]+	123.91	124.7	nd	nd	nd	nd
44	Creatine	HMDB00064	131.069	132.078	[M+H]+	122.23	131.5	nd	nd	nd	nd
44	Creatine	HMDB00064	131.069	114.052	[M+H-H2O]+	122.05	127.5	nd	nd	nd	nd
45	L-leucine	HMDB00687	131.095	132.102	[M+H]+	131.44	132	130.086	[M-H]-	131.1	130
46	L-isoleucine	HMDB00172	131.095	132.102	[M+H]+	133.13	132.3	130.086	[M-H]-	129.46	129.1
47	Methylsuccinic acid	HMDB01844	132.042	nd	nd	nd	nd	131.035	[M-H]-	121.94	125.8
48	L-asparagine	HMDB00168	132.054	nd	nd	nd	nd	131.045	[M-H]-	123.48	123.7
49	Ornithine	HMDB00214	132.09	133.096	[M+H]+	129.31	130.7	131.081	[M-H]-	129.53	125
50	L-aspartic acid	HMDB00191	133.037	nd	nd	nd	nd	132.029	[M-H]-	120.3	122.8
51	Malic acid	HMDB00156	134.022	nd	nd	nd	nd	133.012	[M-H]-	118.53	122.7
52	Adenine	HMDB00034	135.054	136.063	[M+H]+	125.13	128.8	134.048	[M-H]-	126.29	121.9
52	Adenine	HMDB00034	135.054	158.045	[M+Na]+	134.02	134.6	nd	nd	nd	nd
53	Hypoxanthine	HMDB00157	136.038	137.047	[M+H]+	125.05	128.6	135.032	[M-H]-	121.62	121.5
54	2-aminobenzoic acid	HMDB01123	137.048	138.056	[M+H]+	124.05	129.5	136.039	[M-H]-	126.13	124.4
54	4-hydroxybenzoic acid	HMDB00500	138.032	121.03	[M+H-H2O]+	124.91	124.3	137.024	[M-H]-	123.01	124.5
55	Sumiki's acid	HMDB02432	142.027	165.018	[M+Na]+	129.97	135.2	141.017	[M-H]-	128.72	124.9
56	3-methylglutaconic acid	HMDB00522	144.042	167.031	[M+Na]+	132.11	137.6	165.016	[M+Na-2H]-	131.48	130.1
57	Methyl heptanoate	HMDB31478	144.115	145.12	[M+H]+	137.86	136.6	143.107	[M-H]-	137.2	137.3
58	Caprylic acid	HMDB00482	144.115	nd	nd	nd	nd	143.107	[M-H]-	141.36	136.5
59	Spermidine	HMDB01257	145.158	146.165	[M+H]+	135.15	132.4	nd	nd	nd	nd
60	a-ketoglutaric acid	HMDB00208	146.022	nd	nd	nd	nd	145.012	[M-H]-	122.3	126
61	L-lysine	HMDB00182	146.106	147.114	[M+H]+	131.69	133.2	145.097	[M-H]-	135.63	129
62	L-glutamic acid	HMDB00148	147.053	nd	nd	nd	nd	146.044	[M-H]-	125.39	126.6
63	L-methionine	HMDB00696	149.051	150.058	[M+H]+	131.48	133.7	148.043	[M-H]-	132.57	135
63	L-methionine	HMDB00696	149.051	172.04	[M+Na]+	135.16	138.4	nd	nd	nd	nd
64	D-arabinose	HMDB29942	150.053	173.041	[M+Na]+	131.78	140.1	nd	nd	nd	nd
65	D-ribose	HMDB00283	150.053	173.042	[M+Na]+	131.78	139.5	149.043	[M-H]-	121.34	124.8
66	D-xylose	HMDB00098	150.053	173.042	[M+Na]+	131.78	139.5	nd	nd	nd	nd
67	D-lyxose	NA	150.053	173.041	[M+Na]+	136.05	137	nd	nd	nd	nd
68	Guanine	HMDB00132	151.049	152.057	[M+H]+	128.49	132.2	150.042	[M-H]-	125.12	126.3
69	4-hydroxyphenyl acetate	HMDB60390	152.047	175.036	[M+Na]+	138.25	137.5	151.04	[M-H]-	129.47	130.4
70	3-hydroxyphenylacetic acid	HMDB00440	152.047	175.035	[M+Na]+	139.98	137.4	173.027	[M+Na-2H]-	132.19	129.8
71	Ribitol	HMDB00508	152.068	175.058	[M+Na]+	133.34	140.6	151.06	[M-H]-	126.54	126.8
72	D-xylitol	HMDB02917	152.068	175.058	[M+Na]+	133.34	135.8	151.06	[M-H]-	128.01	126.8
73	D-arabitol	HMDB00568	152.068	175.057	[M+Na]+	133.34	140.6	151.06	[M-H]-	126.54	126.8
74	3-hydroxyanthranilic acid	HMDB01476	153.042	136.041	[M+H-H2O]+	121.78	128.7	152.034	[M-H]-	126.47	126.8
75	Dopamine	HMDB00073	153.079	154.087	[M+H]+	139.55	133.9	152.072	[M-H]-	130.85	132.6
76	Gentisic acid	HMDB00152	154.027	137.023	[M+H-H2O]+	126.57	128	153.019	[M-H]-	126.41	125.7
77	L-histidine	HMDB00177	155.07	156.078	[M+H]+	131.08	134.4	154.061	[M-H]-	129.28	129.3
78	2,5-furandicarboxylic acid	HMDB04812	156.006	nd	nd	nd	nd	176.98	[M+Na-2H]-	129.41	126.4
79	Allantoin	HMDB00462	158.044	181.032	[M+Na]+	136.32	140.5	157.035	[M-H]-	126.16	127.9
80	Oxoadipic acid	HMDB00225	160.037	183.025	[M+Na]+	136.98	140.1	159.028	[M-H]-	128.96	130.4
80	3-methyladipic acid	HMDB00555	160.073	183.063	[M+Na]+	136.22	141.9	159.066	[M-H]-	131.84	134.6
81	3-methyladipic acid	HMDB00555	160.073	nd	nd	nd	nd	181.047	[M+Na-2H]-	135.93	136.5
82	L-carnitine	HMDB00062	161.105	162.113	[M+H]+	137.38	134.2	nd	nd	nd	nd
83	L-phenylalanine	HMDB00159	165.079	166.087	[M+H]+	137.14	136.9	164.071	[M-H]-	138.51	135.2
84	Tropate	HMDB62590	166.063	189.052	[M+Na]+	140.74	141	nd	nd	nd	nd
85	Quinolinic acid	HMDB00232	167.022	150.019	[M+H-H2O]+	130.12	130.4	166.019	[M-H]-	128.56	127.8
86	Uric acid	HMDB00289	168.028	169.036	[M+H]+	133.36	136.2	167.021	[M-H]-	125.59	129.5
87	D-glyceraldehyde 3-phosphate	HMDB01112	169.998	192.984	[M+Na]+	137.94	142.5	168.99	[M-H]-	131.08	129
88	Methyl nonanoate	HMDB31264	172.146	173.155	[M+H]+	148.93	144.9	171.137	[M-H]-	144.8	145.8
89	Capric acid	HMDB00511	172.146	195.14	[M+Na]+	143.53	148.4	171.137	[M-H]-	151.28	145.1
90	trans-aconitic acid	HMDB00958	174.016	197.004	[M+Na]+	138.79	142.5	173.004	[M-H]-	118.87	129.6
91	cis-aconitic	HMDB00072	174.016	197.006	[M+Na]+	139.19	142.5	173.008	[M-H]-	126.73	129.6
92	L-arginine	HMDB00517	174.112	175.118	[M+H]+	136.63	139	173.102	[M-H]-	136.62	136.2
93	Indoleacetic acid	HMDB00197	175.063	176.07	[M+H]+	137.05	137.5	174.055	[M-H]-	141.98	137.1
94	Citrulline	HMDB00904	175.096	176.103	[M+H]+	137.33	139.4	174.087	[M-H]-	135.18	136.2
95	Ascorbic acid	HMDB00044	176.032	177.039	[M+H]+	134.39	138.2	175.021	[M-H]-	122.95	129.8
96	Serotonin	HMDB00259	176.095	nd	nd	nd	nd	175.086	[M-H]-	137.88	139.9
96	Hippuric acid	HMDB00714	179.058	180.066	[M+H]+	138.49	138.3	178.051	[M-H]-	139.07	137.4
97	Hippuric acid	HMDB00714	179.058	202.047	[M+Na]+	146.37	143.4	nd	nd	nd	nd
98	D-fructose	HMDB00660	180.063	203.053	[M+Na]+	140.11	145.2	nd	nd	nd	nd
99	D-galactose	HMDB00143	180.063	203.054	[M+Na]+	138.53	145.8	nd	nd	nd	nd
100	D-glucose	HMDB00122	180.063	203.054	[M+Na]+	143.24	145.8	nd	nd	nd	nd
101	D-mannose	HMDB00169	180.063	203.053	[M+Na]+	140.11	145.8	179.054	[M-H]-	132.14	131.8
102	myo-inositol	HMDB00211	180.063	203.054	[M+Na]+	146	146.5	179.055	[M-H]-	133.54	129.5
103	L-talose	NA	180.063	203.053	[M+Na]+	135.32	146.2	nd	nd	nd	nd
104	D-tagalose	HMDB03418	180.063	203.053	[M+Na]+	136.93	144.2	nd	nd	nd	nd
104	L-tyrosine	HMDB00158	181.074	182.082	[M+H]+	141.09	140.5	180.066	[M-H]-	141.65	138.7
105	L-tyrosine	HMDB00158	181.074	204.064	[M+Na]+	143.2	145.5	nd	nd	nd	nd
106	3-hydroxyphenyllactate	HMDB29232	182.058	205.048	[M+Na]+	141.6	146.1	181.051	[M-H]-	140.26	136.8
107	3-(3-hydroxyphenyl)-3-hydroxypropanoic acid	HMDB02643	182.058	205.047	[M+Na]+	146.99	145.1	181.05	[M-H]-	138.92	136.8
108	Sorbitol	HMDB00247	182.079	205.069	[M+Na]+	140.03	141.6	181.072	[M-H]-	133.44	132.9
109	Mannitol	HMDB00765	182.079	205.069	[M+Na]+	140.03	146.1	181.072	[M-H]-	134.82	132.9
110	Galactitol	HMDB00107	182.079	205.069	[M+Na]+	140.03	146.1	181.072	[M-H]-	133.44	132.9
111	Epinephrine	HMDB00068	183.089	166.087	[M+H-H2O]+	136.45	137.5	182.081	[M-H]-	140.21	140.6
112	Azelaic acid	HMDB00784	188.105	211.095	[M+Na]+	145.99	147.1	187.098	[M-H]-	139.96	143.8
113	Diethyl methylsuccinate	HMDB59814	188.105	211.094	[M+Na]+	151.23	148.8	187.095	[M-H]-	139.96	144.6
114	Kynurenic acid	HMDB00715	189.042	190.051	[M+H]+	135.88	139.2	188.033	[M-H]-	134.49	137.8
115	Citric acid	HMDB00094	192.027	nd	nd	nd	nd	191.014	[M-H]-	128.76	132.8
115	Phenylacetylglycine	HMDB00821	193.074	194.082	[M+H]+	142.08	141.6	192.067	[M-H]-	146.28	142.6
116	Phenylacetylglycine	HMDB00821	193.074	176.056	[M+H-H2O]+	138.2	137.5	nd	nd	nd	nd
117	Glucuronic acid	HMDB00127	194.043	177.04	[M+H-H2O]+	134.39	139.1	193.035	[M-H]-	129.91	133
118	trans-ferulic acid	HMDB00954	194.058	217.047	[M+Na]+	161.96	147	193.05	[M-H]-	143.64	140.3
119	Vanillylmandelic acid	HMDB00291	198.053	181.049	[M+H-H2O]+	135.63	139.7	197.046	[M-H]-	144.75	139.9
120	Spermine	HMDB01256	202.216	203.224	[M+H]+	150.86	145.4	nd	nd	nd	nd
121	L-tryptophan	HMDB00929	204.09	205.096	[M+H]+	147.76	146.3	203.083	[M-H]-	148.33	146.7
122	Xanthurenic acid	HMDB00881	205.037	206.046	[M+H]+	136.81	143.6	204.029	[M-H]-	136.52	140.6
123	L-kynurenine	HMDB00684	208.085	209.092	[M+H]+	146.07	146.9	nd	nd	nd	nd
123	L-kynurenine	HMDB00684	208.085	231.074	[M+Na]+	149.75	151.7	nd	nd	nd	nd
123	L-kynurenine	HMDB00684	208.085	191.082	[M+H-H2O]+	140.8	143	nd	nd	nd	nd
124	Pantothenic acid	HMDB00210	219.111	220.12	[M+H]+	145.63	149.7	218.103	[M-H]-	146.44	149.2
124	Pantothenic acid	HMDB00210	219.111	242.102	[M+Na]+	150.01	153.7	nd	nd	nd	nd
124	Pantothenic acid	HMDB00210	219.111	202.108	[M+H-H2O]+	144.55	146.3	nd	nd	nd	nd
125	L-cystathionine	HMDB00099	222.067	223.075	[M+H]+	144	146.7	221.06	[M-H]-	142.48	146.2
126	Carnosine	HMDB00033	226.107	227.113	[M+H]+	151.65	150.5	225.099	[M-H]-	154.88	149.9
126	Carnosine	HMDB00033	226.107	249.095	[M+Na]+	152.28	154.8	nd	nd	nd	nd
127	Myristic acid	HMDB00806	228.209	nd	nd	nd	nd	227.202	[M-H]-	168.91	162.9
128	D-ribose 5-phosphate	HMDB01548	230.019	nd	nd	nd	nd	229.011	[M-H]-	139.6	140.1
129	L-cystine	HMDB00192	240.024	241.032	[M+H]+	146.43	149	239.015	[M-H]-	143.16	147.1
130	Uridine	HMDB00296	244.07	245.077	[M+H]+	146.3	154.4	243.062	[M-H]-	153.03	151.8
131	Biotin	HMDB00030	244.088	245.096	[M+H]+	148.62	154.6	243.081	[M-H]-	153.03	158.7
132	Palmitoleic acid	HMDB03229	254.225	255.232	[M+H]+	175.21	170.1	253.217	[M-H]-	173.54	171.5
132	Palmitoleic acid	HMDB03229	254.225	237.22	[M+H-H2O]+	161.08	166.9	nd	nd	nd	nd
133	Palmitic acid	HMDB00220	256.24	279.23	[M+Na]+	179.96	175.9	255.233	[M-H]-	170.14	171.3
134	Glucosamine 6-phosphate	HMDB01254	259.046	nd	nd	nd	nd	258.037	[M-H]-	150.31	147.8
135	Fructose 6-phospahte	HMDB00124	260.03	283.018	[M+Na]+	151.18	158.4	259.023	[M-H]-	146.38	146.9
136	Glucose 6-phosphate	HMDB01401	260.03	283.018	[M+Na]+	154.07	160.5	259.022	[M-H]-	148.86	147.2
137	Glucose 1-phosphate	HMDB01586	260.03	nd	nd	nd	nd	259.021	[M-H]-	147.62	146.2
138	Galactose 1-phosphate	HMDB00645	260.03	nd	nd	nd	nd	259.022	[M-H]-	147.62	146.2
139	Thiamine	HMDB00235	265.112	265.115	[M]+	162.11	nd	264.099	[M-H]-	164.85	163.8
140	Adenosine	HMDB00050	267.097	268.105	[M+H]+	155.89	160.4	266.088	[M-H]-	155.95	159.2
141	Inosine	HMDB00195	268.081	269.089	[M+H]+	155.86	160.1	267.073	[M-H]-	159.47	158.4
141	Inosine	HMDB00195	268.081	291.071	[M+Na]+	166.42	164.3	nd	nd	nd	nd
142	Linoleic acid	HMDB00673	280.24	303.232	[M+Na]+	174.95	181	279.222	[M-H]-	179.98	178.5
143	Oleic acid	HMDB00207	282.256	305.246	[M+Na]+	181.57	183.1	281.247	[M-H]-	179.19	179.4
143	Oleic acid	HMDB00207	282.256	nd	nd	nd	nd	303.233	[M+Na-2H]-	184.54	181
144	Stearic acid	HMDB00827	284.272	307.261	[M+Na]+	186.65	185.8	283.265	[M-H]-	184.42	179
145	D-sedoheptulose 7-phosphate	HMDB01068	290.04	nd	nd	nd	nd	289.032	[M-H]-	150.55	153.5
146	Arginosuccinic acid	HMDB00052	290.123	273.122	[M+H-H2O]+	160.05	159.7	289.114	[M-H]-	164.65	164.2
147	Nonadecanoic acid	HMDB00772	298.287	321.277	[M+Na]+	190.13	190.8	297.281	[M-H]-	188.17	182.6
148	Cinnavalininate	HMDB04078	300.038	301.033	[M+H]+	156.61	165	299.031	[M-H]-	156.31	164.1
149	Eicosapentaenoic acid	HMDB01999	302.224	303.228	[M+H]+	177.23	181.2	301.217	[M-H]-	190.11	180.4
150	Arachidonic acid	HMDB01043	304.24	305.244	[M+H]+	178.98	182.8	303.233	[M-H]-	186.98	183.1
151	Glutathione	HMDB00125	307.084	308.093	[M+H]+	166.01	165.4	306.078	[M-H]-	166.5	165.7
152	Arachidic acid	HMDB02212	312.303	335.293	[M+Na]+	198.31	195.8	311.297	[M-H]-	193.88	186.1
153	cAMP	HMDB00058	329.053	330.062	[M+H]+	174.12	172.3	328.045	[M-H]-	171.56	167.1
154	Fructose 1,6-bisphosphate	HMDB01058	339.996	nd	nd	nd	nd	338.995	[M-H]-	159.01	160.4
155	Behenic acid	HMDB00944	340.334	363.323	[M+Na]+	204.26	205.6	339.328	[M-H]-	197.18	192.7
156	D-maltose	HMDB00163	342.116	365.103	[M+Na]+	175.45	176.3	341.107	[M-H]-	171.3	174.4
157	D-lactose	HMDB00186	342.116	365.107	[M+Na]+	171.29	176.3	341.108	[M-H]-	172.39	174.4
158	Sucrose	HMDB00258	342.116	365.105	[M+Na]+	171.56	179	341.107	[M-H]-	169.11	174.6
159	Maltitol	HMDB02928	344.132	367.122	[M+Na]+	174.13	179.2	343.126	[M-H]-	171.26	175.2
160	cGMP	HMDB01314	345.047	346.057	[M+H]+	171.22	174.1	344.04	[M-H]-	172.34	168.8
160	cGMP	HMDB01314	345.047	368.038	[M+Na]+	178.55	177.7	nd	nd	nd	nd
161	AMP	HMDB00045	347.063	348.072	[M+H]+	167.89	175.1	346.055	[M-H]-	175.53	170.3
162	Riboflavin	HMDB00244	376.138	377.135	[M+H]+	182.66	186	375.131	[M-H]-	184.43	184.6
163	Vitamin D3	HMDB00876	384.339	385.346	[M+H]+	206.18	203.7	383.328	[M-H]-	201.16	203.4
164	ADP	HMDB01341	427.029	nd	nd	nd	nd	426.022	[M-H]-	183.67	180.3
165	a-tocopherol	HMDB01893	430.381	431.386	[M+H]+	216.53	215.6	429.373	[M-H]-	212.59	215
166	Folic acid	HMDB00121	441.14	442.149	[M+H]+	196.77	196.6	440.133	[M-H]-	187.54	194.8
166	Folic acid	HMDB00121	441.14	464.13	[M+Na]+	201.44	199	nd	nd	nd	nd
167	ATP	HMDB00538	506.996	nd	nd	nd	nd	505.987	[M-H]-	190.77	190.2
168	UDPG	HMDB00286	566.055	nd	nd	nd	nd	565.048	[M-H]-	207.36	207.5
169	UDPGA	HMDB00935	580.034	nd	nd	nd	nd	579.028	[M-H]-	209.99	208.6
170	UDPAG	HMDB00290	607.082	nd	nd	nd	nd	606.076	[M-H]-	219.62	217.4
171	Oxidized glutathione	HMDB03337	612.152	613.161	[M+H]+	226.92	227.8	611.144	[M-H]-	216.04	219.1
172	FAD	HMDB01248	785.157	786.164	[M+H]+	250.07	249.8	784.152	[M-H]-	243.71	241.1
173	Acetyl-CoA	HMDB01206	809.126	810.14	[M+H]+	248.16	249.8	808.12	[M-H]-	256.25	248
174	Succinyl-CoA	HMDB01022	867.131	868.125	[M+H]+	260.23	255.2	866.136	[M-H]-	262.11	255.6
HMDB: Human Metabolome Database; CCS: collision-cross section; ESI+: positive electrospray ionization mode; ESI-: negative electrospray ionization mode; TWIMS: traveling wave ion mobility spectrometry; NA: not applicable; nd: not detected

## Sheet: Table S8
Table S8. Experimental fragment ions of studied compounds using high definition MSE (HDMSE) with high collision energy.
No.	Compound	HMDB ID	Monoisotopic mass (Da)	ESI+		ESI-
				m/z	Fragment ionsa	m/z	Fragment ionsa
1	Valeric acid	HMDB00892	102.068	nd	nd	101.06	59.0129 (100)
2	2-aminobutyric acid	HMDB00452	103.063	nd	nd	102.055	58.0671 (100)
3	2-hydroxybutyric acid	HMDB00008	104.047	nd	nd	103.039	nd
4	3-hydroxybutyric acid	HMDB00011	104.047	nd	nd	103.039	59.0140 (9.45), 85.0292 (15.11),103.0396 (100)
5	Choline	HMDB00092	104.108	104.107	60.0816 (100)	nd	nd
6	L-serine	HMDB00187	105.043	nd	nd	104.034	74.0234 (100)
7	m-cresol	HMDB02048	108.058	109.065	65.0402 (100)	107.049	nd
8	Uracil	HMDB00300	112.027	113.035	96.0081 (100)	111.018	nd
9	Creatinine	HMDB00562	113.059	114.067	nd	112.051	nd
10	L-proline	HMDB00162	115.063	116.071	70.0666 (100)	114.055	nd
11	a-ketoisovaleric acid	HMDB00019	116.047	nd	nd	115.038	72.9972 (100)
12	Betaine	HMDB00043	117.079	118.088	58.0691 (100)	nd	nd
13	L-valine	HMDB00883	117.079	118.085	72.0792 (100)	116.071	nd
14	Succinic acid	HMDB00254	118.027	nd	nd	117.018	nd
15	2-ethylhydracrylic acid	HMDB00396	118.063	nd	nd	117.054	87.0432 (100)
16	2-hydroxy-2-methylbutyric acid	HMDB01987	118.063	nd	nd	117.054	71.0501 (100)
17	3-hydroxy-2-methylbutanoic acid	HMDB00354	118.063	nd	nd	117.055	59.0129 (100)
18	L-threonine	HMDB00167	119.058	nd	nd	118.05	74.0234 (100)
19	Niacinamide	HMDB01406	122.048	123.057	78.0337 (28.24), 80.0515 (100), 123.0549 (87.77)	nd	nd
20	Nicotinic acid	HMDB01488	123.032	124.041	78.0349 (100)	122.024	78.0339 (100)
21	Thymine	HMDB00262	126.043	127.051	82.0296 (2.44), 109.0402 (24.65), 110.0242 (100), 127.0503 (82.78)	125.035	nd
22	Pyroglutamic acid	HMDB00267	129.042	130.049	84.0443 (100)	128.034	nd
23	Citraconic acid	HMDB00634	130.027	113.023	nd	129.019	85.0295 (100)
24	Ketoleucine	HMDB00695	130.063	nd	nd	129.055	68.9958 (100)
25	4-methylhexanoic acid	NA	130.099	131.106	nd	129.092	111.0803 (100)
26	2-methylhexanoic acid	HMDB31594	130.099	nd	nd	129.092	55.0176 (100)
27	Hydroxyproline	HMDB00725	131.058	132.066	68.0500 (89.11), 86.0610 (100)	130.051	nd
28	Creatine	HMDB00064	131.069	132.078	90.0542 (100)	nd	nd
29	L-leucine	HMDB00687	131.095	132.102	86.0943 (100)	130.086	nd
30	L-isoleucine	HMDB00172	131.095	132.102	86.0954 (100)	130.086	nd
31	Methylsuccinic acid	HMDB01844	132.042	nd	nd	131.035	87.0432 (100)
32	L-asparagine	HMDB00168	132.054	nd	nd	131.045	114.0192 (100)
33	Ornithine	HMDB00214	132.09	133.096	70.0656 (100)	131.081	nd
34	L-aspartic acid	HMDB00191	133.037	nd	nd	132.029	nd
35	Malic acid	HMDB00156	134.022	nd	nd	133.012	nd
36	Adenine	HMDB00034	135.054	136.063	92.0241 (15.87), 94.0393 (7.50), 109.0496 (4.82), 119.0363 (100), 136.0613 (79.80)	134.048	65.0141 (1.22), 92.0246 (18.85), 107.0356 (73.06), 134.0470 (100)
37	Hypoxanthine	HMDB00157	136.038	137.047	55.0308 (100), 67.0299 (48.03)	135.032	65.0143 (8.07), 92.0246 (100), 133.0145 (4.24), 135.0308 (25.90)
38	2-aminobenzoic acid	HMDB01123	137.048	138.056	138.0550 (100)	136.039	92.0487 (100)
39	4-hydroxybenzoic acid	HMDB00500	138.032	121.03	115.053 (100)	137.024	93.0334 (100)
40	Methyl heptanoate	HMDB31478	144.115	145.12	95.0877 (100)	143.107	nd
41	Spermidine	HMDB01257	145.158	146.165	nd	nd	nd
42	a-ketoglutaric acid	HMDB00208	146.022	nd	nd	145.012	nd
43	L-lysine	HMDB00182	146.106	147.114	84.0819 (100)	145.097	nd
44	L-glutamic acid	HMDB00148	147.053	nd	nd	146.044	102.0572 (100), 128.0365 (21.76), 166.8677 (20.39), 201.8371 (10.05)
45	L-methionine	HMDB00696	149.051	150.058	133.0321 (100)	148.043	nd
46	D-ribose	HMDB00283	150.053	173.042	nd	149.043	129.0025 (100)
47	Guanine	HMDB00132	151.049	152.057	110.0356 (40.78), 135.0311 (100), 152.0562 (35.53)	150.042	108.0191 (14.32), 133.0140 (100), 150.0404 (3.13)
48	4-hydroxyphenyl acetate	HMDB60390	152.047	175.036	107.0495 (100)	151.04	107.0491 (100), 108.0224 (1.67), 121.0281 (40.73)
49	3-hydroxyphenylacetic acid	HMDB00440	152.047	175.035	107.0493 (100)	173.027	nd
50	Ribitol	HMDB00508	152.068	175.058	nd	151.06	151.0600 (100)
51	3-hydroxyanthranilic acid	HMDB01476	153.042	136.041	nd	152.034	nd
52	Dopamine	HMDB00073	153.079	154.087	117.0576 (100)	152.072	122.0366 (100), 152.0708 (45.09)
53	Gentisic acid	HMDB00152	154.027	137.023	nd	153.019	81.0329 (17.91), 108.0660 (97.75), 109.1561 (16.95), 123.0056 (100)
54	L-histidine	HMDB00177	155.07	156.078	110.0714 (100)	154.061	93.0446 (100)
55	Allantoin	HMDB00462	158.044	181.032	nd	157.035	97.0019 (4.22), 114.0304 (83.31), 157.0347 (100)
56	Oxoadipic acid	HMDB00225	160.037	183.025	nd	159.028	87.0443 (63.08), 115.0386 (100)
57	3-methyladipic acid	HMDB00555	160.073	183.063	nd	159.066	81.0337 (9.79), 95.0493 (57.69), 97.0652 (77.74), 115.0756 (100)
58	L-carnitine	HMDB00062	161.105	162.116	nd	nd	nd
59	L-phenylalanine	HMDB00159	165.079	166.087	120.0817 (100)	164.071	103.0549 (57.51), 147.0473 (100), 164.0706 (19.86)
60	Tropate	HMDB62590	166.063	189.052	nd	nd	nd
61	Quinolinic acid	HMDB00232	167.022	150.019	nd	166.019	122.0241 (100)
62	Uric acid	HMDB00289	168.028	169.036	126.0293 (39.70), 141.0400 (100), 169.0348 (61.92)	167.021	96.0194 (10.85), 124.0142 (100) , 167.0195 (44.79)
63	D-glyceraldehyde 3-phosphate	HMDB01112	169.998	192.984	nd	168.99	nd
64	Methyl nonanoate	HMDB31264	172.146	173.155	151.0515 (100)	171.137	nd
65	Capric acid	HMDB00511	172.146	195.14	186.0909 (100)	171.137	nd
66	trans-aconitic acid	HMDB00958	174.016	197.004	nd	173.004	108.9899 (81.99), 112.9836 (46.49), 129.0149 (16.82), 154.9905 (100)
67	cis-aconitic	HMDB00072	174.016	197.006	nd	173.008	152.9922 (100)
68	L-arginine	HMDB00517	174.112	175.118	70.0667 (100), 116.0700 (11.35), 130.0971 (10.80)	173.102	131.0795 (100)
69	Indoleacetic acid	HMDB00197	175.063	176.07	103.0538 (16.02), 130.0652 (100)	174.055	130.0655 (100)
70	Citrulline	HMDB00904	175.096	176.103	68.0499 (100)	174.087	131.0812 (100)
71	Ascorbic acid	HMDB00044	176.032	177.039	115.0024 (17.40), 133.0136 (100), 164.9480 (30.43)	175.021	124.9872 (11.64), 142.9979 (100)
72	Serotonin	HMDB00259	176.095	nd	nd	175.086	147.0312 (100)
73	Hippuric acid	HMDB00714	179.058	202.047	202.0468 (100)	178.051	77.0392 (100), 92.9949 (51.54), 116.9947 (85.80), 178.0500 (70.84)
74	D-Mannose	HMDB00169	180.063	203.053	nd	179.054	nd
75	myo-inositol	HMDB00211	180.063	203.054	197.0936 (100)	179.055	nd
76	L-tyrosine	HMDB00158	181.074	182.082	91.0551 (100), 136.0756 (14.71)	180.066	93.0336 (100)
77	3-hydroxyphenyllactate	HMDB29232	182.058	205.048	124.0855 (100)	181.051	72.9935 (4.14), 107.0485 (10.28), 119.0506 (62.11), 135.0451 (100),163.0391 (41.59)
78	3-(3-hydroxyphenyl)-3-hydroxypropanoic acid	HMDB02643	182.058	205.047	nd	181.05	119.0485 (66.53), 121.0287 (100)
79	Sorbitol	HMDB00247	182.079	205.069	nd	181.072	59.0138 (38.20), 71.0129 (100), 101.0230 (79.69), 181.0699 (86.34)
80	Mannitol	HMDB00765	182.079	205.069	nd	181.072	163.0637 (4.80), 181.0734 (100)
81	Galactitol	HMDB00107	182.079	205.069	nd	181.072	59.0129 (100)
82	Epinephrine	HMDB00068	183.089	166.087	nd	182.081	nd
83	Azelaic acid	HMDB00784	188.105	211.095	nd	187.098	95.0494 (3.15), 123.0803 (10.24), 125.0962 (100), 163.0711 (1.69), 187.0957 (14.36)
84	Dimethyl methylsuccinate	HMDB59814	188.105	211.094	186.0916 (100)	187.095	nd
85	Kynurenic acid	HMDB00715	189.042	190.051	89.0399 (11), 116.0503 (21.75), 144.0444 (100)	188.033	144.0434 (100)
86	Citric acid	HMDB00094	192.027	nd	nd	191.014	nd
87	Phenylacetylglycine	HMDB00821	193.074	194.082	91.0549 (100)	192.067	74.0964 (100)
88	Glucuronic acid	HMDB00127	194.043	177.04	133.0137 (100)	193.035	59.0141 (100)
89	trans-ferulic acid	HMDB00954	194.058	217.047	89.0402 (6.81),149.0623 (10.59) ,177.0557 (100), 217.0456 (11.04)	193.05	134.0366 (100), 149.0601 (3.32), 178.0263 (23.23)
90	Vanillylmandelic acid	HMDB00291	198.053	181.049	93.0331 (33.5), 149.0233 (100)	197.046	138.0283 (100)
91	Spermine	HMDB01256	202.216	203.224	nd	nd	nd
92	L-tryptophan	HMDB00929	204.09	205.096	130.0643 (33.16), 132.0803 (59.59), 159.0905 (25.79), 188.0706 (100)	203.083	74.0242 (3.17), 116.0492 (100), 142.0648 (29.41), 203.0818 (9.42)
93	Xanthurenic acid	HMDB00881	205.037	206.046	160.0403 (100)	204.029	160.041 (100)
94	L-kynurenine	HMDB00684	208.085	209.092	94.0651(7.31), 146.0599 (100), 174.0555 (1.19)	nd	nd
95	Pantothenic acid	HMDB00210	219.111	220.12	70.0301 (21.78), 90.0542 (27.25), 124.0757 (100),184.0974 (36.69), 202.1065 (45.28)	218.103	nd
96	L-cystathionine	HMDB00099	222.067	223.075	88.0237 (100), 134.0221 (26.84)	221.06	120.0106 (57.36), 134.0266 (100)
97	Carnosine	HMDB00033	226.107	227.113	56.0513 (100), 69.0471 (8.33), 124.0839 (12.81), 138.0658 (4.97), 166.0887 (8.72)	225.099	81.0447 (96.26), 127.0503 (63.36), 136.0496 (14.32), 181.1077 (16.84), 225.0973 (100)
98	Myristic acid	HMDB00806	228.209	nd	nd	227.202	225.2202 (100)
99	D-ribose 5-phosphate	HMDB01548	230.019	nd	nd	229.011	nd
100	L-cystine	HMDB00192	240.024	241.032	74.0070 (20.76), 120.0107 (100), 151.9823 (19.89)	239.015	nd
101	Uridine	HMDB00296	244.07	245.077	113.0346 (100)	243.062	110.0242 (100), 140.0343 (5.75), 152.0341 (13.15), 200.0552 (5.80)
102	Biotin	HMDB00030	244.088	245.096	166.1036 (100)	243.081	176.9149 (100)
103	Palmitoleic acid	HMDB03229	254.225	255.232	109.1014 (100)	253.217	223.2052 (25.61), 253.2166 (100)
104	Palmitic acid	HMDB00220	256.24	279.23	nd	255.233	225.2212 (100)
105	Fructose 6-phospahte	HMDB00124	260.03	283.018	nd	259.023	138.9831 (100)
106	Glucose 6-phosphate	HMDB01401	260.03	283.018	98.9842 (100)	259.022	96.9705 (100), 138.9815 (16.87)
107	Glucose 1-phosphate	HMDB01586	260.03	nd	nd	259.021	78.9587 (100)
108	Thiamine	HMDB00235	265.112	265.115	144.0484 (100)	264.099	147.0685 (100), 233.0796 (3.21)
109	Adenosine	HMDB00050	267.097	268.105	136.0632 (100)	266.088	92.0250 (1.29), 107.0359 (4.37), 134.0462 (100), 266.0887 (4.53)
110	Inosine	HMDB00195	268.081	269.089	136.0603 (100)	267.073	nd
111	Oleic acid	HMDB00207	282.256	305.246	77.0389 (21.04), 91.0544 (100), 109.1008 (60.20), 121.1007 (66), 149.1319 (31.73), 289.2155 (5.58)	281.247	nd
112	D-sedoheptulose 7-phosphate	HMDB01068	290.04	nd	nd	289.032	108.9882 (100)
113	Arginosuccinic acid	HMDB00052	290.123	291.13	70.0665 (100), 98.0359 (84.99), 116.0716 (32.90), 140.0460 (20.97), 158.0562 (98.49), 228.0985 (4.02)	289.114	nd
114	Nonadecanoic acid	HMDB00772	298.287	321.277	298.3112 (100)	297.281	297.2803 (100)
115	Cinnavalininate	HMDB04078	300.038	301.033	237.0299 (81.08), 265.0248 (100), 284.0389 (42.13)	299.031	209.0334 (100)
116	Eicosapentanoic acid	HMDB01999	302.224	303.219	105.0701 (100), 169.1010 (79.69), 187.1131 (7.74), 271.1724 (3.14), 297.1848 (13.48)	301.217	219.1373 (11.86), 229.1950 (7), 271.2051 (100), 299.1997 (72.33)
117	Arachidonic acid	HMDB01043	304.24	305.244	91.0546 (54.68), 95.0857 (8.51), 117.0697 (25.14), 145.1007 (24.16), 268.9890 (100), 285.2204 (10.18), 303.2314 (21.10)	303.233	57.0339 (1.04) , 139.1118 (24.02), 165.1271 (23.40), 273.2214 (100), 301.2159 (27.09)
118	Glutathione	HMDB00125	307.084	308.093	58.9975 (24.14), 76.0229 (78.34), 84.0451 (68.52), 130.0497 (38.27), 142.0323,144.0121 (25.07), 160.0228 (100), 179.0489 (54.19), 233.0587 (24.04), 245.0594 (10.21), 291.0644 (4.51)	306.078	128.0336 (100), 185.0552 (4.05)
119	cAMP	HMDB00058	329.053	330.062	136.0623 (100), 214.0724 (1.79), 232.0829 (4.30), 330.0612 (42.79)	328.045	78.9582 (15.87), 96.9681 (0.84), 134.0474 (100), 328.0449 (62.98)
120	Fructose 1,6-bisphosphate	HMDB01058	339.996	nd	nd	338.995	150.9789 (66.84), 338.9865 (100)
121	Behenic acid	HMDB00944	340.334	363.323	315.1799 (100)	339.328	321.3163 (0.22), 339.3281 (100)
122	D-maltose	HMDB00163	342.116	365.103	85.0289 (100), 127.0379 (36.53), 145.0482 (90.70), 365.1032 (63.22)	341.107	nd
123	D-lactose	HMDB00186	342.116	365.107	nd	341.108	101.0235 (33.74), 161.0441 (100)
124	Sucrose	HMDB00258	342.116	365.105	127.0389 (70.55), 145.0486 (38.86), 203.0523 (53.30), 365.1053 (100)	341.107	59.0138 (95.63), 71.0132 (57.87), 89.0237 (41.55), 101.0230 (69.14), 113.0265 (82.08), 119.0334 (57.30), 179.0550 (46.56), 341.1070 (100)
125	Maltitol	HMDB02928	344.132	367.122	205.0683 (100)	343.126	59.0139 (29.52), 113.0244 (32.54), 143.0338 (5.22), 163.0597 (2.63), 179.0551 (26.21), 181.0717 (3.41), 343.1237 (100)
126	cGMP	HMDB01314	345.047	346.057	110.0350 (1.20), 135.0303 (7.32), 152.0578 (100), 346.0556 (3.83)	344.04	78.9581 (23.51), 96.9683 (2.88), 133.0141 (27.19), 134.9840 (1.16), 150.0414 (100), 192.9888 (1.33)
127	AMP	HMDB00045	347.063	348.072	97.0290 (6.03), 136.0615 (100)	346.055	346.0542 (100), 134.0463 (39.08)
128	Riboflavin	HMDB00244	376.138	377.135	306.1074 (100)	375.131	212.0820 (78.35), 241.0724 (100), 255.1564 (4.81), 257.0983 (8.84)
129	Vitamin D3	HMDB00876	384.339	385.346	71.0856 (0.13), 157.1006 (26.51), 171.1160 (24.21), 227.1788 (44.45), 325.2890 (4.03), 365.3185 (28.18)	383.328	nd
130	ADP	HMDB01341	427.029	nd	nd	426.022	176.9344 (100)
131	a-tocopherol	HMDB01893	430.381	431.386	149.0961 (1.49), 165.0914 (100), 205.1226 (4.74), 429.3753 (86.36)	429.373	162.0686 (100)
132	Folic acid	HMDB00121	441.14	442.149	295.0952 (100)	440.133	128.0346 (2.12), 265.0829 (1.48), 293.0788 (11.19), 378.1309 (16.17), 396.1408 (100), 422.1202 (11.12)
133	ATP	HMDB00538	506.996	nd	nd	505.987	447.9909 (91.49), 505.9862 (100)
134	UDPG	HMDB00286	566.055	nd	nd	565.048	323.0273 (100), 565.0544 (79.79)
135	UDPGA	HMDB00935	580.034	nd	nd	579.028	111.0188 (6.43), 158.9244 (12.03), 254.9905 (19.69), 323.0273 (31.67), 402.9933 (100), 579.0272 (94.78)
136	UDPAG	HMDB00290	607.082	nd	nd	606.076	96.9577, 384.9815/ 606.0756 (100)/ 282.0377 (12.86), 384.9831 (31.70), 606.0748 (100)
137	Oxidized glutathione	HMDB03337	612.152	613.161	231.0438 (20.35), 355.0742 (59.50),409.0851 (10.31),484.1166 (49.17), 538.1275 (11.99), 595.1494 (8.67), 613.1601 (100)	611.144	272.0872 (18.13), 306.0750 (69.38), 611.1438 (100)
138	FAD	HMDB01248	785.157	786.164	136.0620 (3.91), 348.0708 (100), 439.1011 (39.71), 786.1634 (47.16)	784.152	nd
139	Acetyl-CoA	HMDB01206	809.126	810.14	303.1365 (100), 428.0334 (11.84)	808.12	808.1215 (100)
140	Succinyl-CoA	HMDB01022	867.131	868.125	nd	866.136	nd
HMDB: Human Metabolome Database; ESI+: positive electrospray ionization mode; ESI-: negative electrospray ionization mode; NA: not applicable; nd: not detected.
aNumber in parenthesis indicate relative ion intensity.
